# Supplementary material for: A Novel Biclustering Approach to Association Rule Mining for Predicting HIV-1–Human Protein Interactions
Source: PLoS One. 2012 Apr 23;7(4):e32289. doi: 10.1371/journal.pone.0032289 (PMC3335119; doi:10.1371/journal.pone.0032289)
Supplement: File S1 — Excel file containing the 1432 × 19 PPI adjacency matrix with human proteins in rows and HIV-1 proteins in columns. (XLS) [file pone.0032289.s001.xls]

## Sheet: HV
Human-Entrez ID	Human-Protein Symbol	Gag_Pr55	Nef	Pol	RT	Rev	Tat	Vif	Vpr	Vpu	capsid	env_gp120	env_gp160	env_gp41	integrase	matrix	neucleocapsid	p1	p6	retropepsin
2	A2M	0	0	0	0	0	1	0	0	0	0	0	0	0	0	0	0	0	0	1
19	ABCA1	0	1	0	0	0	0	0	0	0	0	0	0	0	0	0	0	0	0	0
58	ACTA1	0	0	0	1	0	1	0	0	0	0	0	0	1	0	1	0	0	0	1
59	ACTA2	0	0	0	1	0	1	0	0	0	0	0	0	1	0	1	0	0	0	1
60	ACTB	0	1	0	1	1	1	0	0	0	0	0	0	1	0	1	1	0	0	1
70	ACTC1	0	0	0	1	0	1	0	0	0	0	0	0	1	0	1	0	0	0	1
71	ACTG1	0	1	0	1	0	1	0	1	0	0	0	0	1	0	1	1	0	0	1
72	ACTG2	0	0	0	1	0	1	0	0	0	0	0	0	1	0	1	0	0	0	1
81	ACTN4	0	0	0	0	0	0	0	0	0	0	0	0	1	0	0	0	0	0	0
87	ACTN1	0	0	0	0	0	0	0	0	0	0	0	0	0	0	0	0	0	0	1
100	ADA	0	0	0	0	0	0	0	0	0	0	1	0	0	0	0	0	0	0	0
103	ADAR	0	0	0	0	0	0	0	0	0	0	1	0	0	0	0	0	0	0	0
104	ADARB1	0	0	0	0	0	0	0	0	0	0	1	0	0	0	0	0	0	0	0
105	ADARB2	0	0	0	0	0	0	0	0	0	0	1	0	0	0	0	0	0	0	0
107	ADCY1	0	1	0	0	0	1	0	0	0	0	1	0	1	0	0	0	0	0	0
108	ADCY2	0	1	0	0	0	1	0	0	0	0	1	0	1	0	0	0	0	0	0
109	ADCY3	0	1	0	0	0	1	0	0	0	0	1	0	1	0	0	0	0	0	0
111	ADCY5	0	1	0	0	0	1	0	0	0	0	1	0	1	0	0	0	0	0	0
112	ADCY6	0	1	0	0	0	1	0	0	0	0	1	0	1	0	0	0	0	0	0
113	ADCY7	0	1	0	0	0	1	0	0	0	0	1	0	1	0	0	0	0	0	0
114	ADCY8	0	1	0	0	0	1	0	0	0	0	1	0	1	0	0	0	0	0	0
115	ADCY9	0	1	0	0	0	1	0	0	0	0	1	0	1	0	0	0	0	0	0
135	ADORA2A	0	0	0	0	0	1	0	0	0	0	0	0	0	0	0	0	0	0	0
142	PARP1	0	1	0	0	0	1	0	1	0	0	1	0	0	1	0	0	0	0	1
143	PARP4	0	0	0	0	0	0	0	0	0	0	0	0	0	0	0	0	0	0	1
160	AP2A1	1	0	0	0	0	1	0	0	0	0	0	0	1	0	0	0	0	0	0
161	AP2A2	1	0	0	0	0	1	0	0	0	0	0	0	1	0	0	0	0	0	0
162	AP1B1	0	1	0	0	0	0	0	0	0	0	0	0	0	0	0	0	0	0	0
163	AP2B1	1	1	0	0	0	1	0	0	0	0	0	0	1	0	0	0	0	0	0
164	AP1G1	0	1	0	0	0	0	0	0	0	0	0	0	1	0	0	0	0	0	0
187	AGTRL1	0	0	0	0	0	0	0	0	0	0	1	0	0	0	0	0	0	0	0
207	AKT1	0	0	0	0	0	1	0	1	0	0	1	0	0	0	0	0	0	0	0
208	AKT2	0	0	0	0	0	1	0	1	0	0	1	0	0	0	0	0	0	0	0
213	ALB	0	0	0	0	0	1	0	0	0	0	1	0	1	0	0	0	0	0	0
240	ALOX5	0	0	0	0	0	0	0	0	0	0	1	0	0	0	0	0	0	0	0
248	ALPI	0	0	0	0	0	0	0	0	0	0	1	0	0	0	0	0	0	0	0
249	ALPL	0	0	0	0	0	0	0	0	0	0	1	0	0	0	0	0	0	0	0
250	ALPP	0	0	0	0	0	0	0	0	0	0	1	0	0	0	0	0	0	0	0
262	AMD1	0	0	0	0	1	0	0	0	0	0	0	0	0	0	0	0	0	0	0
291	SLC25A4	0	0	0	0	0	0	0	1	0	0	0	0	0	0	0	0	0	0	0
302	ANXA2	1	0	0	0	0	1	0	0	0	0	0	0	0	0	0	0	0	0	0
317	APAF1	0	0	0	0	0	0	0	0	0	0	1	0	0	0	0	0	0	0	0
329	BIRC2	0	0	0	0	0	0	0	1	0	0	0	0	0	0	0	0	0	0	0
330	BIRC3	0	0	0	0	0	1	0	0	0	0	0	0	0	0	0	0	0	0	0
332	BIRC5	0	0	0	0	0	0	0	1	0	0	0	0	0	0	0	0	0	0	0
335	APOA1	0	1	0	0	0	0	0	0	0	0	1	0	0	0	0	0	0	0	0
348	APOE	0	0	0	0	0	1	0	0	0	0	1	0	0	0	0	0	0	0	0
350	APOH	1	0	0	0	0	0	0	0	0	0	0	0	0	0	0	0	0	0	0
351	APP	0	0	0	0	0	1	0	0	0	0	1	0	1	0	0	0	0	0	1
355	FAS	0	1	0	0	0	1	0	0	1	0	1	1	0	0	0	0	0	0	0
356	FASLG	0	1	0	0	0	1	0	0	0	0	1	0	0	0	0	0	0	0	0
375	ARF1	0	1	0	0	0	0	0	0	0	0	0	0	0	0	0	0	0	0	0
382	ARF6	1	1	0	0	0	0	0	0	0	0	0	0	0	0	0	0	0	0	0
387	RHOA	0	0	0	0	0	1	0	1	0	0	0	0	0	0	0	0	0	0	0
388	RHOB	0	0	0	0	0	0	0	1	0	0	0	0	0	0	0	0	0	0	0
391	RHOG	0	0	0	0	0	0	0	1	0	0	0	0	0	0	0	0	0	0	0
396	ARHGDIA	0	0	0	0	0	1	0	1	0	0	0	0	0	0	0	0	0	0	0
466	ATF1	0	0	0	0	0	0	0	1	0	0	0	0	0	0	0	0	0	0	0
467	ATF3	0	1	0	0	0	0	0	0	0	0	0	0	0	0	0	0	0	0	0
468	ATF4	0	0	0	0	0	0	0	0	1	0	0	0	0	0	0	0	0	0	0
472	ATM	0	0	0	0	1	0	0	1	0	0	0	0	0	1	0	0	0	0	0
545	ATR	0	0	0	0	0	0	0	1	0	0	0	0	0	1	0	0	0	0	0
567	B2M	0	0	0	0	0	1	0	0	0	0	0	0	0	0	0	0	0	0	0
572	BAD	0	1	0	0	0	1	0	0	0	0	0	1	0	0	0	0	0	0	0
573	BAG1	0	0	0	0	0	1	0	0	0	0	0	0	0	0	0	0	0	0	0
581	BAX	0	0	0	0	0	1	0	1	0	0	1	0	0	0	0	0	0	0	0
595	CCND1	0	1	0	0	0	1	0	0	0	0	0	0	0	0	0	0	0	0	0
596	BCL2	0	1	0	0	0	1	0	1	0	0	1	1	0	0	0	0	0	0	1
597	BCL2A1	0	0	0	0	0	0	0	0	1	0	0	0	0	0	0	0	0	0	0
598	BCL2L1	0	1	0	0	0	1	0	1	1	0	0	1	0	0	0	0	0	0	0
604	BCL6	0	0	0	0	0	1	0	0	0	0	0	0	0	0	0	0	0	0	0
627	BDNF	0	0	0	0	0	0	0	0	0	0	1	0	0	0	0	0	0	0	0
637	BID	0	0	0	0	0	0	0	0	0	0	0	0	0	0	0	0	0	0	1
649	BMP1	0	0	0	0	0	1	0	0	0	0	0	0	0	0	0	0	0	0	0
650	BMP2	0	0	0	0	0	1	0	0	0	0	0	0	0	0	0	0	0	0	0
659	BMPR2	0	0	0	0	0	1	0	0	0	0	0	0	0	0	0	0	0	0	0
661	POLR3D	0	0	0	0	0	1	0	0	0	0	0	0	0	0	0	0	0	0	0
672	BRCA1	0	0	0	0	0	0	0	1	0	0	0	0	0	0	0	0	0	0	0
682	BSG	0	0	0	0	0	0	0	0	0	0	0	1	0	0	0	0	0	0	0
687	KLF9	0	0	0	0	0	1	0	0	0	0	0	0	0	0	0	0	0	0	0
708	C1QBP	0	0	0	0	1	1	0	0	0	0	0	0	0	0	0	0	0	0	0
710	SERPING1	0	0	0	0	0	1	0	0	0	0	0	0	0	0	0	0	0	0	1
712	C1QA	0	0	0	0	0	0	0	0	0	0	1	0	1	0	0	0	0	0	0
713	C1QB	0	0	0	0	0	0	0	0	0	0	1	0	1	0	0	0	0	0	0
714	C1QC	0	0	0	0	0	0	0	0	0	0	1	0	1	0	0	0	0	0	0
718	C3	0	1	0	0	0	0	0	0	0	0	1	1	0	0	0	0	0	0	0
721	C4B	0	0	0	0	0	0	0	0	0	0	1	0	0	0	0	0	0	0	0
727	C5	0	0	0	0	0	0	0	0	0	0	1	0	0	0	0	0	0	0	0
728	C5AR1	0	1	0	0	0	0	0	0	0	0	1	0	0	0	0	0	0	0	0
735	C9	0	0	0	0	0	0	0	0	0	0	1	0	0	0	0	0	0	0	0
801	CALM1	0	1	0	0	0	0	0	0	0	0	0	1	1	0	1	0	0	0	1
805	CALM2	0	1	0	0	0	0	0	0	0	0	0	1	1	0	1	0	0	0	0
808	CALM3	0	1	0	0	0	0	0	0	0	0	0	1	1	0	1	0	0	0	0
811	CALR	0	0	0	0	0	0	0	0	0	0	0	1	0	0	0	0	0	0	0
815	CAMK2A	0	0	0	0	0	1	0	0	0	0	0	0	0	0	0	0	0	0	0
816	CAMK2B	0	0	0	0	0	1	0	0	0	0	0	0	0	0	0	0	0	0	0
821	CANX	0	0	0	0	0	0	0	0	0	0	1	1	0	0	0	0	0	0	0
823	CAPN1	0	0	0	0	0	0	0	0	0	0	1	0	0	0	0	0	0	0	0
824	CAPN2	0	0	0	0	0	0	0	0	0	0	1	0	0	0	0	0	0	0	0
825	CAPN3	0	0	0	0	0	0	0	0	0	0	1	0	0	0	0	0	0	0	0
834	CASP1	0	0	0	0	0	0	0	1	0	0	1	0	0	0	0	0	0	0	0
836	CASP3	0	1	0	0	0	1	0	1	1	0	1	0	1	0	0	0	0	0	1
839	CASP6	0	0	0	0	0	0	0	0	0	0	1	0	0	0	0	0	0	0	0
841	CASP8	0	1	0	0	0	1	0	1	0	0	0	0	0	0	0	0	0	0	1
842	CASP9	0	1	0	0	0	0	0	1	0	0	1	0	0	0	0	0	0	0	1
847	CAT	0	0	0	0	0	0	0	0	0	0	0	1	0	0	0	0	0	0	0
857	CAV1	0	0	0	0	0	0	0	0	0	0	0	0	1	0	0	0	0	0	0
867	CBL	0	1	0	0	0	0	0	0	0	0	0	0	0	0	0	0	0	0	0
890	CCNA2	0	0	0	0	0	1	0	0	0	0	0	0	0	0	0	0	0	0	0
891	CCNB1	0	0	0	0	0	1	0	1	0	0	1	0	0	0	0	0	0	0	0
892	CCNC	0	0	0	0	0	1	0	0	0	0	0	0	0	0	0	0	0	0	0
896	CCND3	0	0	0	0	0	1	0	0	0	0	0	0	0	0	0	0	0	0	0
898	CCNE1	0	1	0	0	0	1	0	0	0	0	1	0	0	0	0	0	0	0	0
902	CCNH	0	0	0	0	0	1	0	1	0	0	0	0	0	0	0	0	0	0	0
904	CCNT1	0	0	0	0	0	1	0	1	0	0	0	0	0	0	0	0	0	0	0
905	CCNT2	0	0	0	0	0	1	0	0	0	0	0	0	0	0	0	0	0	0	0
909	CD1A	0	1	0	0	0	0	0	0	0	0	0	0	0	0	0	0	0	0	0
912	CD1D	0	1	0	0	0	0	0	0	0	0	1	0	0	0	0	0	0	0	0
914	CD2	0	0	0	0	0	0	0	0	0	1	1	0	1	0	0	0	0	0	0
915	CD3D	0	1	0	0	0	1	0	0	0	1	1	0	1	0	0	0	0	0	0
916	CD3E	0	1	0	0	0	1	0	0	0	1	1	0	1	0	0	0	0	0	0
917	CD3G	0	1	0	0	0	1	0	0	0	1	1	0	1	0	0	0	0	0	0
919	CD247	0	1	0	0	0	1	0	0	0	1	0	0	0	0	0	0	0	0	0
920	CD4	0	1	0	0	0	1	1	1	1	0	1	1	1	0	0	0	0	0	0
925	CD8A	0	1	0	0	0	0	0	0	0	0	0	0	0	0	0	0	0	0	0
926	CD8B	0	1	0	0	0	0	0	0	0	0	0	0	0	0	0	0	0	0	0
928	CD9	1	0	0	0	0	0	0	0	0	0	1	0	0	0	0	0	0	0	0
929	CD14	0	1	0	0	0	0	0	0	0	0	0	0	0	0	0	0	0	0	0
933	CD22	0	1	0	0	0	0	0	0	0	0	0	0	0	0	0	0	0	0	0
939	CD27	0	0	0	0	0	0	0	0	0	0	1	0	0	0	0	0	0	0	0
940	CD28	0	1	0	0	0	1	0	1	0	0	1	1	1	0	0	0	0	0	0
941	CD80	0	1	0	0	0	1	0	1	0	0	1	0	0	0	0	0	0	0	0
942	CD86	0	1	0	0	0	1	0	1	0	0	0	0	0	0	0	0	0	0	0
945	CD33	0	0	0	0	0	0	0	1	0	0	0	0	0	0	0	0	0	0	0
952	CD38	0	0	0	0	0	0	0	0	0	0	1	0	0	0	0	0	0	0	0
958	CD40	0	0	0	0	0	1	0	1	1	0	1	0	0	0	0	0	0	0	0
959	CD40LG	0	1	0	0	0	0	0	0	0	0	1	0	0	0	0	0	0	0	0
960	CD44	0	0	0	0	0	0	0	1	0	0	0	0	0	0	0	0	0	0	0
965	CD58	0	1	0	0	0	0	0	0	0	0	1	0	0	0	0	0	0	0	0
966	CD59	0	0	0	0	0	0	0	0	0	0	1	0	1	0	1	0	0	0	0
967	CD63	0	0	0	0	0	0	0	0	0	1	0	0	0	0	0	0	0	0	0
969	CD69	0	1	0	0	0	1	0	1	0	0	1	0	0	0	0	0	0	0	0
972	CD74	0	1	0	0	0	0	0	0	0	0	0	0	0	0	0	0	0	0	0
974	CD79B	0	0	0	0	0	0	0	0	0	0	1	0	0	0	0	0	0	0	0
975	CD81	1	0	0	0	0	0	0	0	0	0	1	0	0	0	0	0	0	0	0
977	CD151	0	0	0	0	0	0	0	0	0	0	1	0	0	0	0	0	0	0	0
983	CDC2	0	0	0	0	1	1	0	1	0	0	1	0	0	0	0	0	0	0	0
990	CDC6	0	0	0	0	0	1	0	0	0	0	0	0	0	0	0	0	0	0	0
991	CDC20	0	0	0	0	0	1	0	0	0	0	0	0	0	0	0	0	0	0	0
995	CDC25C	0	0	0	0	0	1	0	1	0	0	0	0	0	0	0	0	0	0	0
998	CDC42	0	1	0	0	0	0	0	0	0	0	0	0	0	0	0	0	0	0	0
999	CDH1	0	0	0	0	0	0	0	1	0	0	0	0	0	0	0	0	0	0	0
1017	CDK2	0	0	0	0	0	1	0	0	0	0	0	0	0	0	0	0	0	0	0
1019	CDK4	0	0	0	0	0	1	0	0	0	0	0	0	0	0	0	0	0	0	0
1020	CDK5	0	0	0	0	0	1	0	0	0	0	0	0	0	0	0	0	0	0	0
1022	CDK7	0	0	0	0	0	1	0	1	0	0	0	0	0	0	0	0	0	0	0
1024	CDK8	0	0	0	0	0	1	0	0	0	0	0	0	0	0	0	0	0	0	0
1025	CDK9	0	1	0	0	0	1	0	1	0	0	0	0	0	0	0	0	0	0	0
1026	CDKN1A	0	0	0	0	0	1	0	1	0	0	1	0	0	0	0	0	0	0	0
1027	CDKN1B	0	0	0	0	0	1	0	0	0	0	1	0	0	0	0	0	0	0	0
1051	CEBPB	0	0	0	0	0	1	0	1	0	0	0	0	0	0	0	0	0	0	0
1056	CEL	0	0	0	0	0	0	0	0	0	0	1	0	0	0	0	0	0	0	0
1068	CETN1	1	0	0	0	0	0	0	0	0	0	0	0	0	0	0	0	0	0	0
1069	CETN2	1	0	0	0	0	0	0	1	0	0	0	0	0	0	0	0	0	0	0
1070	CETN3	1	0	0	0	0	0	0	0	0	0	0	0	0	0	0	0	0	0	0
1072	CFL1	1	0	0	0	0	1	0	0	0	0	0	0	0	0	0	0	0	0	0
1073	CFL2	0	0	0	0	0	1	0	0	0	0	0	0	0	0	0	0	0	0	0
1111	CHEK1	0	0	0	0	0	0	0	1	0	0	0	0	0	0	0	0	0	0	0
1134	CHRNA1	0	0	0	0	0	0	0	0	0	0	1	0	0	0	0	0	0	0	0
1140	CHRNB1	0	0	0	0	0	0	0	0	0	0	1	0	0	0	0	0	0	0	0
1141	CHRNB2	0	0	0	0	0	0	0	0	0	0	1	0	0	0	0	0	0	0	0
1147	CHUK	0	1	0	0	0	0	0	0	0	0	1	0	0	0	0	0	0	0	0
1173	AP2M1	1	1	0	0	0	1	0	0	0	0	0	0	1	0	0	0	0	0	0
1174	AP1S1	0	1	0	0	0	0	0	0	0	0	0	0	1	0	0	0	0	0	0
1175	AP2S1	1	0	0	0	0	1	0	0	0	0	0	0	1	0	0	0	0	0	0
1179	CLCA1	0	0	0	0	0	0	0	0	0	0	1	0	0	0	0	0	0	0	0
1213	CLTC	0	1	0	0	0	0	0	0	0	0	0	0	0	0	0	0	0	0	0
1230	CCR1	0	0	0	0	0	1	0	0	0	0	1	0	0	0	0	0	0	0	0
1232	CCR3	0	0	0	0	0	1	0	0	0	0	1	0	0	0	0	0	0	0	0
1233	CCR4	0	0	0	0	0	1	0	0	0	0	1	0	0	0	0	0	0	0	0
1234	CCR5	0	1	0	0	0	1	0	0	0	0	1	0	1	0	0	0	0	0	0
1235	CCR6	0	0	0	0	0	0	0	0	0	0	1	0	0	0	0	0	0	0	0
1236	CCR7	0	0	0	0	0	0	0	0	0	0	1	0	0	0	0	0	0	0	0
1237	CCR8	0	0	0	0	0	0	0	0	0	0	1	0	0	0	0	0	0	0	0
1238	CCBP2	0	0	0	0	0	0	0	0	0	0	1	0	0	0	0	0	0	0	0
1240	CMKLR1	0	0	0	0	0	0	0	0	0	0	1	0	0	0	0	0	0	0	0
1267	CNP	0	0	0	0	0	1	0	0	0	0	0	0	0	0	0	0	0	0	0
1277	COL1A1	0	0	0	0	0	1	0	0	0	0	0	0	0	0	0	0	0	0	0
1278	COL1A2	0	0	0	0	0	1	0	0	0	0	0	0	0	0	0	0	0	0	0
1281	COL3A1	0	0	0	0	0	1	0	0	0	0	0	0	0	0	0	0	0	0	0
1282	COL4A1	0	0	0	0	0	0	0	0	0	0	0	1	0	0	0	0	0	0	0
1284	COL4A2	0	0	0	0	0	0	0	0	0	0	0	1	0	0	0	0	0	0	0
1285	COL4A3	0	0	0	0	0	0	0	0	0	0	0	1	0	0	0	0	0	0	0
1286	COL4A4	0	0	0	0	0	0	0	0	0	0	0	1	0	0	0	0	0	0	0
1287	COL4A5	0	0	0	0	0	0	0	0	0	0	0	1	0	0	0	0	0	0	0
1315	COPB1	0	1	0	0	0	0	0	0	0	0	0	0	0	0	0	0	0	0	0
1366	CLDN7	0	0	0	0	0	0	0	0	0	0	1	0	0	0	0	0	0	0	0
1374	CPT1A	0	0	0	0	0	0	0	0	0	0	0	1	0	0	0	0	0	0	0
1375	CPT1B	0	0	0	0	0	0	0	0	0	0	0	1	0	0	0	0	0	0	0
1376	CPT2	0	0	0	0	0	0	0	0	0	0	0	1	0	0	0	0	0	0	0
1380	CR2	0	0	0	0	0	0	0	0	0	0	1	1	0	0	0	0	0	0	0
1385	CREB1	0	0	0	0	0	1	0	0	0	0	0	0	0	0	0	0	0	0	0
1386	ATF2	0	0	0	0	0	0	0	0	0	0	1	0	0	0	0	0	0	0	0
1387	CREBBP	0	0	0	0	0	1	0	1	0	0	0	0	0	0	0	0	0	0	0
1390	CREM	0	0	0	0	0	1	0	0	0	0	0	0	0	0	0	0	0	0	0
1432	MAPK14	0	1	0	0	0	0	0	1	0	0	1	1	0	0	0	0	0	0	0
1436	CSF1R	0	1	0	0	0	0	0	0	0	0	0	0	0	0	0	0	0	0	0
1437	CSF2	0	0	0	0	0	1	0	0	0	0	1	1	0	0	0	0	0	0	0
1445	CSK	0	0	0	0	0	1	0	0	0	0	0	0	0	0	0	0	0	0	0
1457	CSNK2A1	0	0	0	1	1	0	0	0	1	0	0	0	0	0	1	0	0	0	1
1459	CSNK2A2	0	0	0	0	1	0	0	0	1	0	0	0	0	0	1	0	0	0	1
1460	CSNK2B	0	0	0	1	1	0	0	0	1	0	0	0	0	0	1	0	0	0	1
1493	CTLA4	0	1	0	0	0	0	0	1	0	0	0	1	0	0	0	0	0	0	0
1495	CTNNA1	0	0	0	0	0	0	0	0	0	0	0	0	1	0	0	0	0	0	0
1499	CTNNB1	0	0	0	0	0	0	0	0	1	0	0	0	0	0	0	0	0	0	0
1509	CTSD	0	0	0	0	0	0	0	0	0	0	1	0	0	0	0	0	0	0	0
1510	CTSE	0	0	0	0	0	0	0	0	0	0	1	0	0	0	0	0	0	0	0
1524	CX3CR1	0	0	0	0	0	0	0	0	0	0	1	0	0	0	0	0	0	0	0
1536	CYBB	0	0	0	0	0	0	0	0	0	1	0	0	0	0	0	0	0	0	0
1537	CYC1	0	0	0	0	0	0	0	1	0	0	0	0	0	0	0	0	0	0	0
1594	CYP27B1	0	0	0	0	0	0	0	0	0	0	0	0	0	0	1	0	0	0	0
1595	CYP51A1	0	1	0	0	0	0	0	0	0	0	0	0	0	0	0	0	0	0	0
1604	CD55	0	0	0	0	0	0	0	0	0	0	1	0	0	0	0	0	0	0	0
1636	ACE	0	0	0	0	0	0	0	0	0	0	0	1	0	0	0	0	0	0	0
1647	GADD45A	0	0	0	0	0	0	0	1	0	0	0	0	0	0	0	0	0	0	0
1649	DDIT3	0	0	0	0	0	1	0	0	0	0	0	0	0	0	0	0	0	0	0
1653	DDX1	0	0	0	0	1	0	0	0	0	0	0	0	0	0	0	0	0	0	0
1654	DDX3X	0	0	0	0	1	0	0	0	0	0	0	0	0	0	0	0	0	0	0
1660	DHX9	1	0	0	0	1	0	0	0	0	0	0	0	0	0	0	0	0	0	0
1667	DEFA1	0	0	0	0	0	0	0	0	0	0	1	0	0	0	0	0	0	0	0
1668	DEFA3	0	0	0	0	0	0	0	0	0	0	1	0	0	0	0	0	0	0	0
1669	DEFA4	0	0	0	0	0	0	0	0	0	0	1	0	0	0	0	0	0	0	0
1674	DES	0	0	0	0	0	0	0	0	0	0	0	0	0	0	0	0	0	0	1
1676	DFFA	0	0	0	0	0	0	0	0	0	0	0	0	0	0	0	0	0	0	1
1677	DFFB	0	0	0	0	0	0	0	0	0	0	0	0	0	0	0	0	0	0	1
1755	DMBT1	0	0	0	0	0	0	0	0	0	0	1	0	0	0	0	0	0	0	0
1794	DOCK2	0	1	0	0	0	0	0	0	0	0	0	0	0	0	0	0	0	0	0
1803	DPP4	0	0	0	0	0	1	0	0	0	0	1	0	1	0	0	0	0	0	0
1805	DPT	0	1	0	0	0	0	0	0	0	0	0	0	0	0	0	0	0	0	0
1810	DR1	0	0	0	0	0	1	0	0	0	0	0	0	0	0	0	0	0	0	0
1869	E2F1	0	0	0	0	0	1	0	0	0	0	1	0	0	0	0	0	0	0	0
1874	E2F4	0	0	0	0	0	1	0	0	0	0	0	0	0	0	0	0	0	0	0
1906	EDN1	0	1	0	0	0	1	0	0	0	0	1	0	0	0	0	0	0	0	0
1915	EEF1A1	0	0	0	0	0	1	0	0	0	0	0	0	0	1	1	0	0	0	0
1917	EEF1A2	0	0	0	0	0	1	0	0	0	0	0	0	0	0	0	0	0	0	0
1936	EEF1D	0	0	0	0	0	1	0	0	0	0	0	0	0	0	0	0	0	0	0
1938	EEF2	0	0	0	0	0	0	0	1	0	0	0	0	0	0	0	0	0	0	0
1950	EGF	0	0	0	0	0	1	0	0	0	0	0	0	0	0	0	0	0	0	0
1956	EGFR	1	0	0	0	0	0	0	0	0	0	0	0	0	0	0	0	0	0	0
1958	EGR1	0	0	0	0	0	1	0	0	0	0	0	0	0	0	0	0	0	0	0
1959	EGR2	0	0	0	0	0	1	0	0	0	0	0	0	0	0	0	0	0	0	0
1960	EGR3	0	0	0	0	0	1	0	0	0	0	0	0	0	0	0	0	0	0	0
1965	EIF2S1	0	0	0	0	0	1	0	0	0	0	0	0	0	0	0	0	0	0	0
1968	EIF2S3	0	0	0	0	0	1	0	0	0	0	0	0	0	0	0	0	0	0	0
1977	EIF4E	0	0	0	0	0	0	0	0	0	0	1	0	0	0	0	0	0	0	0
1981	EIF4G1	0	0	0	0	0	0	0	0	0	0	0	0	0	0	0	0	0	0	1
1984	EIF5A	0	0	0	0	1	0	0	0	0	0	0	0	0	0	0	0	0	0	0
1991	ELA2	0	0	0	0	0	0	0	0	0	0	0	0	1	0	0	0	0	0	0
2002	ELK1	0	1	0	0	0	0	0	0	0	0	0	0	0	0	0	0	0	0	0
2010	EMD	0	0	0	0	0	0	0	0	0	0	0	0	0	1	0	0	0	0	0
2021	ENDOG	0	0	0	0	0	1	0	0	0	0	0	0	0	0	0	0	0	0	0
2023	ENO1	0	0	0	0	0	1	0	0	0	0	0	0	0	0	0	0	0	0	0
2033	EP300	0	0	0	0	0	1	0	1	0	0	1	0	0	0	0	0	0	0	0
2056	EPO	0	0	0	0	0	0	0	0	0	0	1	0	0	0	0	0	0	0	0
2068	ERCC2	0	0	0	0	0	1	0	0	0	0	0	0	0	0	0	0	0	0	0
2071	ERCC3	0	0	0	0	0	1	0	0	0	0	0	0	0	0	0	0	0	0	0
2099	ESR1	0	0	0	0	0	0	0	0	0	0	1	0	0	0	0	0	0	0	0
2100	ESR2	0	0	0	0	0	0	0	0	0	0	1	0	0	0	0	0	0	0	0
2147	F2	0	0	0	0	0	0	0	0	0	0	1	0	0	0	0	0	0	0	0
2185	PTK2B	0	1	0	0	0	1	0	0	0	0	1	0	0	0	0	0	0	0	0
2203	FBP1	0	0	0	0	0	0	0	0	0	0	0	0	0	0	1	0	0	0	0
2204	FCAR	0	0	0	0	0	0	0	0	0	0	1	0	0	0	0	0	0	0	0
2208	FCER2	0	1	0	0	0	0	0	0	0	0	1	1	0	0	0	0	0	0	0
2209	FCGR1A	0	1	0	0	0	0	0	0	0	0	0	0	0	0	0	0	0	0	0
2212	FCGR2A	0	1	0	0	0	0	0	0	0	0	0	0	0	0	0	0	0	0	0
2213	FCGR2B	0	1	0	0	0	0	0	0	0	0	0	0	0	0	0	0	0	0	0
2214	FCGR3A	0	0	0	0	0	1	0	0	0	0	0	0	0	0	0	0	0	0	0
2215	FCGR3B	0	0	0	0	0	1	0	0	0	0	0	0	0	0	0	0	0	0	0
2217	FCGRT	0	0	0	0	0	0	0	0	0	0	1	0	0	0	0	0	0	0	0
2237	FEN1	0	0	0	0	0	0	0	0	0	0	0	0	0	1	0	0	0	0	0
2246	FGF1	0	0	0	0	0	1	0	0	0	0	1	0	0	0	0	0	0	0	0
2247	FGF2	0	0	0	0	0	1	0	0	0	0	1	0	0	0	0	0	0	0	0
2280	FKBP1A	0	0	0	0	0	0	0	0	0	0	1	0	0	0	0	0	0	0	0
2309	FOXO3	0	0	0	0	0	0	0	1	0	0	0	0	0	0	0	0	0	0	0
2316	FLNA	0	0	0	0	0	0	0	0	0	0	0	0	0	0	0	0	0	0	1
2317	FLNB	0	0	0	0	0	0	0	0	0	0	0	0	0	0	0	0	0	0	1
2318	FLNC	0	0	0	0	0	0	0	0	0	0	0	0	0	0	0	0	0	0	1
2321	FLT1	0	0	0	0	0	1	0	0	0	0	0	0	0	0	0	0	0	0	0
2335	FN1	0	1	0	0	0	1	0	0	0	0	1	1	1	0	0	0	0	0	1
2353	FOS	0	1	0	0	0	1	0	1	0	0	1	1	0	0	0	0	0	0	0
2357	FPR1	0	0	0	0	0	0	0	0	0	0	1	0	0	0	0	0	0	0	0
2358	FPRL1	0	0	0	0	0	0	0	0	0	0	1	0	1	0	0	0	0	0	0
2475	FRAP1	0	0	0	0	0	0	0	0	0	0	1	0	0	0	0	0	0	0	0
2530	FUT8	0	0	0	0	0	0	0	0	0	0	0	1	0	0	0	0	0	0	0
2534	FYN	0	1	0	0	0	0	0	0	0	0	1	1	1	0	0	0	0	0	0
2539	G6PD	0	0	0	0	0	1	0	0	0	0	0	0	0	0	0	0	0	0	0
2547	XRCC6	0	0	0	0	0	1	1	0	0	0	0	0	0	1	0	0	0	0	0
2548	GAA	0	0	0	0	0	0	0	0	0	0	1	1	1	0	0	0	0	0	0
2568	GABRP	0	0	0	0	0	0	0	0	0	0	1	0	0	0	0	0	0	0	0
2595	GANC	0	0	0	0	0	0	0	0	0	0	1	1	1	0	0	0	0	0	0
2619	GAS1	0	0	0	0	0	0	0	0	0	0	1	0	0	0	0	0	0	0	0
2623	GATA1	0	1	0	0	0	0	0	0	0	0	0	0	0	0	0	0	0	0	0
2624	GATA2	0	0	0	0	0	1	0	0	0	0	0	0	0	0	0	0	0	0	0
2625	GATA3	0	1	0	0	0	0	0	0	0	0	0	0	0	0	0	0	0	0	0
2629	GBA	0	0	0	0	0	1	0	0	0	0	0	0	0	0	0	0	0	0	0
2648	GCN5L2	0	0	0	0	0	1	0	0	0	0	0	0	0	0	0	0	0	0	0
2670	GFAP	0	1	0	0	0	1	0	0	0	0	1	0	0	0	0	0	0	0	1
2683	B4GALT1	0	0	0	0	0	0	0	0	0	0	0	1	0	0	0	0	0	0	0
2688	GH1	0	0	0	0	0	1	0	0	0	0	0	0	0	0	0	0	0	0	0
2736	GLI2	0	0	0	0	0	1	0	0	0	0	0	0	0	0	0	0	0	0	0
2770	GNAI1	0	0	0	0	0	0	0	0	0	0	1	0	0	0	0	0	0	0	0
2775	GNAO1	0	1	0	0	0	0	0	0	0	0	0	0	0	0	0	0	0	0	0
2821	GPI	0	0	0	0	0	0	0	0	0	0	1	0	0	0	0	0	0	0	0
2825	GPR1	0	0	0	0	0	0	0	0	0	0	1	0	0	0	0	0	0	0	0
2833	CXCR3	0	1	0	0	0	1	0	0	0	0	0	0	0	0	0	0	0	0	0
2838	GPR15	0	0	0	0	0	0	0	0	0	0	1	0	0	0	0	0	0	0	0
2872	MKNK2	0	0	0	0	0	0	0	1	0	0	0	0	0	0	0	0	0	0	0
2876	GPX1	0	0	0	0	0	1	0	0	0	0	1	0	0	0	0	0	0	0	0
2877	GPX2	0	0	0	0	0	1	0	0	0	0	0	0	0	0	0	0	0	0	0
2878	GPX3	0	0	0	0	0	1	0	0	0	0	0	0	0	0	0	0	0	0	0
2879	GPX4	0	0	0	0	0	1	0	0	0	0	0	0	0	0	0	0	0	0	0
2880	GPX5	0	0	0	0	0	1	0	0	0	0	0	0	0	0	0	0	0	0	0
2882	GPX7	0	0	0	0	0	1	0	0	0	0	0	0	0	0	0	0	0	0	0
2885	GRB2	0	1	0	0	0	1	0	0	0	0	0	0	0	0	0	0	0	0	0
2896	GRN	0	0	0	0	0	1	0	0	0	0	0	0	0	0	0	0	0	0	0
2902	GRIN1	0	0	0	0	0	1	0	0	0	0	1	0	0	0	0	0	0	0	0
2903	GRIN2A	0	0	0	0	0	1	0	0	0	0	1	0	0	0	0	0	0	0	0
2904	GRIN2B	0	0	0	0	0	1	0	0	0	0	1	0	0	0	0	0	0	0	0
2905	GRIN2C	0	0	0	0	0	1	0	0	0	0	1	0	0	0	0	0	0	0	0
2906	GRIN2D	0	0	0	0	0	1	0	0	0	0	1	0	0	0	0	0	0	0	0
2907	GRINA	0	0	0	0	0	0	0	0	0	0	1	0	0	0	0	0	0	0	0
2908	NR3C1	0	0	0	0	0	0	0	1	0	0	0	0	0	0	0	0	0	0	0
2911	GRM1	0	0	0	0	0	1	0	0	0	0	0	0	0	0	0	0	0	0	0
2919	CXCL1	0	0	0	0	0	0	0	0	0	0	1	0	0	0	0	0	0	0	0
2923	PDIA3	0	0	0	0	0	0	0	0	0	0	1	0	0	0	0	0	0	0	0
2932	GSK3B	0	0	0	0	0	1	0	0	0	0	0	0	0	0	0	0	0	0	0
2934	GSN	0	0	0	0	0	1	0	0	0	0	0	0	0	0	0	0	0	0	0
2937	GSS	0	0	0	0	0	1	0	0	0	0	0	0	0	0	0	0	0	0	0
2957	GTF2A1	0	0	0	0	0	1	0	0	0	0	0	0	0	0	0	0	0	0	0
2958	GTF2A2	0	0	0	0	0	1	0	0	0	0	0	0	0	0	0	0	0	0	0
2959	GTF2B	0	0	0	0	0	1	0	1	0	0	0	0	0	0	0	1	0	0	0
2960	GTF2E1	0	0	0	0	0	1	0	0	0	0	0	0	0	0	0	0	0	0	0
2961	GTF2E2	0	0	0	0	0	1	0	0	0	0	0	0	0	0	0	0	0	0	0
2962	GTF2F1	0	0	0	0	0	1	0	0	0	0	1	0	0	0	0	0	0	0	0
2963	GTF2F2	0	0	0	0	0	1	0	0	0	0	1	0	0	0	0	0	0	0	0
2965	GTF2H1	0	0	0	0	0	1	0	1	0	0	0	0	0	0	0	0	0	0	0
2966	GTF2H2	0	0	0	0	0	1	0	0	0	0	0	0	0	0	0	0	0	0	0
2967	GTF2H3	0	0	0	0	0	1	0	0	0	0	0	0	0	0	0	0	0	0	0
2968	GTF2H4	0	0	0	0	0	1	0	0	0	0	0	0	0	0	0	0	0	0	0
2975	GTF3C1	0	0	0	0	0	1	0	0	0	0	0	0	0	0	0	0	0	0	0
2976	GTF3C2	0	0	0	0	0	1	0	0	0	0	0	0	0	0	0	0	0	0	0
2993	GYPA	0	0	0	0	0	1	0	0	0	0	0	0	0	0	0	0	0	0	0
3001	GZMA	0	1	0	0	0	0	0	0	0	0	0	0	0	0	0	0	0	0	0
3012	HIST1H2AE	0	0	0	0	0	1	0	0	0	0	0	0	0	0	0	0	0	0	0
3013	HIST1H2AD	0	0	0	0	0	1	0	0	0	0	0	0	0	0	0	0	0	0	0
3014	H2AFX	0	0	0	0	0	1	0	1	0	0	0	0	0	0	0	0	0	0	0
3015	H2AFZ	0	0	0	0	0	1	0	0	0	0	0	0	0	0	0	0	0	0	0
3017	HIST1H2BD	0	0	0	0	0	1	0	0	0	0	0	0	0	0	0	0	0	0	0
3018	HIST1H2BB	0	0	0	0	0	1	0	0	0	0	0	0	0	0	0	0	0	0	0
3020	H3F3A	0	0	0	0	0	1	0	0	0	0	0	0	0	0	0	0	0	0	0
3021	H3F3B	0	0	0	0	0	1	0	0	0	0	0	0	0	0	0	0	0	0	0
3055	HCK	0	1	0	0	0	0	1	0	0	0	0	0	0	0	0	0	0	0	0
3065	HDAC1	0	0	0	0	0	1	0	0	0	0	0	0	0	0	0	0	0	0	0
3075	CFH	0	0	0	0	0	0	0	0	0	0	1	0	1	0	0	0	0	0	0
3077	HFE	0	1	0	0	0	0	0	0	0	0	0	0	0	0	0	0	0	0	0
3082	HGF	0	0	0	0	0	0	0	0	0	0	1	0	0	0	0	0	0	0	0
3094	HINT1	0	0	0	0	0	0	0	0	0	0	1	0	0	0	0	0	0	0	0
3096	HIVEP1	0	0	0	0	0	1	0	0	0	0	0	0	0	0	0	0	0	0	0
3105	HLA-A	1	1	1	0	0	1	0	0	1	0	1	1	1	0	0	0	0	0	0
3106	HLA-B	0	1	0	0	0	1	0	0	1	0	1	1	1	0	0	0	0	0	0
3107	HLA-C	0	1	0	0	0	1	0	0	1	0	1	1	1	0	0	0	0	0	0
3108	HLA-DMA	0	0	0	0	0	1	0	0	0	0	1	1	1	0	0	0	0	0	0
3109	HLA-DMB	0	0	0	0	0	1	0	0	0	0	1	1	1	0	0	0	0	0	0
3111	HLA-DOA	0	0	0	0	0	1	0	0	0	0	1	1	1	0	0	0	0	0	0
3112	HLA-DOB	0	0	0	0	0	1	0	0	0	0	1	1	1	0	0	0	0	0	0
3113	HLA-DPA1	0	0	0	0	0	1	0	0	0	0	1	1	1	0	0	0	0	0	0
3115	HLA-DPB1	0	0	0	0	0	1	0	0	0	0	1	1	1	0	0	0	0	0	0
3117	HLA-DQA1	0	0	0	0	0	1	0	0	0	0	1	1	1	0	0	0	0	0	0
3118	HLA-DQA2	0	0	0	0	0	1	0	0	0	0	1	1	1	0	0	0	0	0	0
3119	HLA-DQB1	0	0	0	0	0	1	0	0	0	0	1	1	1	0	0	0	0	0	0
3120	HLA-DQB2	0	0	0	0	0	1	0	0	0	0	1	1	1	0	0	0	0	0	0
3122	HLA-DRA	1	1	0	0	0	1	0	0	0	1	1	1	1	0	0	0	0	0	0
3123	HLA-DRB1	1	1	0	0	0	1	0	0	0	1	1	1	1	0	0	0	0	0	0
3125	HLA-DRB3	1	0	0	0	0	1	0	0	0	1	1	1	1	0	0	0	0	0	0
3126	HLA-DRB4	1	0	0	0	0	1	0	0	0	1	1	1	1	0	0	0	0	0	0
3127	HLA-DRB5	1	0	0	0	0	1	0	0	0	1	1	1	1	0	0	0	0	0	0
3133	HLA-E	0	1	0	0	0	1	0	0	0	0	1	1	1	0	0	0	0	0	0
3134	HLA-F	0	1	0	0	0	1	0	0	0	0	1	1	1	0	0	0	0	0	0
3135	HLA-G	0	1	0	0	0	1	0	0	0	0	1	1	1	0	0	0	0	0	0
3156	HMGCR	0	1	0	0	0	0	0	0	0	0	0	0	0	0	0	0	0	0	0
3159	HMGA1	0	0	0	0	0	0	0	0	0	0	0	0	0	1	1	0	0	0	0
3163	HMOX2	0	0	0	0	0	0	0	0	0	0	1	0	0	0	0	0	0	0	0
3164	NR4A1	0	0	0	0	0	0	0	1	0	0	0	0	0	0	0	0	0	0	0
3178	HNRNPA1	0	0	0	0	1	0	0	0	0	0	0	0	0	0	0	0	0	0	0
3190	HNRPK	0	0	0	0	1	0	0	0	0	0	0	0	0	0	0	0	0	0	0
3265	HRAS	0	1	0	0	0	1	0	0	0	0	0	1	0	0	0	0	0	0	0
3266	ERAS	0	0	0	0	0	1	0	0	0	0	0	1	0	0	0	0	0	0	0
3267	HRB	0	0	0	0	1	0	0	0	0	0	0	0	0	0	0	0	0	0	0
3268	HRBL	0	0	0	0	1	0	0	0	0	0	0	0	0	0	0	0	0	0	0
3297	HSF1	0	0	0	0	0	0	0	1	0	0	0	0	0	0	0	0	0	0	0
3300	DNAJB2	0	0	0	0	0	0	0	1	0	0	0	0	0	0	0	0	0	0	0
3303	HSPA1A	1	0	0	0	0	1	0	1	0	0	1	0	0	0	1	0	0	0	0
3304	HSPA1B	1	0	0	0	0	1	0	1	0	0	1	0	0	0	1	0	0	0	0
3306	HSPA2	1	0	0	0	0	1	0	1	0	0	1	0	0	0	1	0	0	0	0
3308	HSPA4	1	0	0	0	0	1	0	1	0	0	1	0	0	0	1	0	0	0	0
3309	HSPA5	1	0	0	0	0	1	0	1	0	0	1	1	0	0	1	0	0	0	0
3310	HSPA6	1	0	0	0	0	1	0	1	0	0	1	0	0	0	1	0	0	0	0
3312	HSPA8	1	0	0	0	0	1	0	1	0	0	1	0	0	0	1	0	0	0	0
3313	HSPA9	1	0	0	0	0	1	0	1	0	0	1	0	0	0	1	0	0	0	0
3320	HSP90AA1	0	0	0	0	0	1	0	0	0	0	0	0	0	0	0	0	0	0	0
3329	HSPD1	1	0	0	0	0	0	0	0	0	0	0	0	1	1	0	0	0	0	0
3336	HSPE1	0	0	0	0	0	0	0	0	0	0	0	0	0	1	0	0	0	0	0
3337	DNAJB1	0	1	0	0	0	0	0	0	0	0	0	0	0	0	0	0	0	0	0
3339	HSPG2	0	0	0	0	0	1	0	0	0	0	0	0	0	0	0	0	0	0	0
3383	ICAM1	0	1	0	0	0	1	0	0	0	0	1	1	1	0	1	0	0	0	0
3397	ID1	0	0	0	0	0	1	0	0	0	0	0	0	0	0	0	0	0	0	0
3428	IFI16	0	0	0	0	0	1	0	0	0	0	0	0	0	0	0	0	0	0	0
3429	IFI27	0	0	0	0	0	1	0	0	0	0	0	0	0	0	0	0	0	0	0
3430	IFI35	0	0	0	0	0	1	0	0	0	0	0	0	0	0	0	0	0	0	0
3431	SP110	0	0	0	0	0	1	0	0	0	0	0	0	0	0	0	0	0	0	0
3437	IFIT3	0	0	0	0	0	1	0	0	0	0	0	0	0	0	0	0	0	0	0
3439	IFNA1	1	0	0	1	0	1	1	0	0	0	1	1	1	0	0	0	0	0	0
3440	IFNA2	0	0	0	1	0	0	1	0	0	0	1	1	1	0	0	0	0	0	0
3444	IFNA7	0	0	0	1	0	0	1	0	0	0	1	1	1	0	0	0	0	0	0
3449	IFNA16	0	0	0	1	0	0	1	0	0	0	1	1	1	0	0	0	0	0	0
3454	IFNAR1	0	0	0	0	0	0	0	0	0	0	1	0	0	0	0	0	0	0	0
3456	IFNB1	0	1	0	0	0	1	0	0	0	0	1	0	1	0	0	0	0	0	0
3458	IFNG	0	1	0	1	0	1	0	1	0	1	1	1	1	0	1	0	0	0	0
3460	IFNGR2	0	0	0	0	0	0	0	0	0	0	1	0	0	0	0	0	0	0	0
3467	IFNW1	0	0	0	0	0	0	0	0	0	0	1	0	1	0	0	0	0	0	0
3479	IGF1	0	0	0	0	0	1	0	0	0	0	1	0	0	0	0	0	0	0	0
3480	IGF1R	0	0	0	0	0	0	0	0	0	0	1	0	0	0	0	0	0	0	0
3487	IGFBP4	0	0	0	0	0	1	0	0	0	0	0	0	0	0	0	0	0	0	0
3551	IKBKB	0	1	0	0	0	0	0	0	0	0	1	0	0	0	0	0	0	0	0
3552	IL1A	0	0	0	0	0	1	0	0	0	0	1	1	1	0	0	0	0	0	0
3553	IL1B	1	1	0	0	0	1	0	0	0	0	1	1	1	0	0	0	0	0	1
3554	IL1R1	0	0	0	0	0	1	0	0	0	0	0	0	0	0	0	0	0	0	0
3557	IL1RN	0	0	0	0	0	1	0	0	0	0	0	0	0	0	0	0	0	0	0
3558	IL2	0	1	0	0	0	1	0	1	0	0	1	1	1	0	1	0	0	0	0
3559	IL2RA	0	1	0	0	0	1	0	0	0	0	1	0	1	0	0	0	0	0	0
3560	IL2RB	0	0	0	0	0	1	0	0	0	0	1	0	0	0	0	0	0	0	0
3561	IL2RG	0	0	0	0	0	0	0	0	0	0	1	0	0	0	0	0	0	0	0
3562	IL3	0	0	0	0	0	1	0	0	0	0	1	1	0	0	0	0	0	0	0
3565	IL4	0	1	0	0	0	1	0	1	0	0	1	1	0	0	1	0	0	0	0
3566	IL4R	0	0	0	0	0	1	0	0	0	0	0	0	0	0	0	0	0	0	0
3569	IL6	0	1	0	0	0	1	0	1	0	0	1	1	1	0	1	0	0	0	0
3570	IL6R	0	0	0	0	0	1	0	0	0	0	0	1	0	0	0	0	0	0	0
3574	IL7	0	0	0	0	0	1	0	0	0	0	1	1	0	0	0	0	0	0	0
3575	IL7R	0	0	0	0	0	1	0	0	0	0	0	0	0	0	0	0	0	0	0
3576	IL8	0	1	0	0	0	1	0	1	0	0	1	0	1	0	0	0	0	0	0
3586	IL10	0	1	0	1	0	1	0	1	0	1	1	0	1	0	0	0	0	0	0
3592	IL12A	0	1	0	0	0	1	0	1	0	0	1	1	0	0	1	0	0	0	0
3593	IL12B	0	0	0	0	0	1	0	0	0	0	1	1	0	0	1	0	0	0	0
3596	IL13	0	0	0	1	0	1	0	0	0	0	1	0	0	0	0	0	0	0	0
3600	IL15	0	1	0	0	0	0	0	0	0	0	1	0	0	0	1	0	0	0	0
3603	IL16	0	0	0	0	0	1	0	0	0	0	1	0	0	0	0	0	0	0	0
3609	ILF3	0	0	0	0	1	0	0	0	0	0	0	0	0	0	0	0	0	0	0
3620	INDO	0	0	0	0	0	0	0	1	0	0	1	0	0	0	0	0	0	0	0
3627	CXCL10	0	1	0	0	0	1	0	0	0	0	1	0	0	0	0	0	0	0	0
3630	INS	0	0	0	0	0	0	0	1	0	0	0	0	0	0	0	0	0	0	0
3655	ITGA6	0	0	0	0	0	0	0	1	0	0	0	0	0	0	0	0	0	0	0
3659	IRF1	0	1	0	0	0	1	0	0	0	0	0	0	0	0	0	0	0	0	0
3660	IRF2	0	1	0	0	0	0	0	0	0	0	0	0	0	0	0	0	0	0	0
3661	IRF3	0	1	0	0	0	0	0	0	0	0	0	0	0	0	0	0	0	0	0
3665	IRF7	0	0	0	0	0	1	0	0	0	0	0	0	0	0	0	0	0	0	0
3669	ISG20	0	0	0	0	0	1	0	0	0	0	0	0	0	0	0	0	0	0	0
3675	ITGA3	0	0	0	0	0	1	0	0	0	0	1	0	0	0	0	0	0	0	1
3676	ITGA4	0	0	0	0	0	0	0	0	0	0	1	0	0	0	0	0	0	0	0
3678	ITGA5	0	0	0	0	0	1	0	1	0	0	0	0	0	0	0	0	0	0	0
3683	ITGAL	0	1	0	0	0	1	0	0	0	0	1	1	0	0	0	0	0	0	0
3684	ITGAM	0	1	0	0	0	0	0	0	0	0	1	0	0	0	0	0	0	0	0
3685	ITGAV	0	0	0	0	0	1	0	0	0	0	1	0	0	0	0	0	0	0	0
3687	ITGAX	0	0	0	0	0	0	0	0	0	0	1	0	0	0	0	0	0	0	0
3688	ITGB1	0	0	0	0	0	1	0	0	0	0	0	0	0	0	0	0	0	0	0
3689	ITGB2	0	0	0	0	0	1	0	0	0	0	1	0	0	0	0	0	0	0	0
3690	ITGB3	0	0	0	0	0	1	0	0	0	0	0	0	0	0	0	0	0	0	0
3691	ITGB4	0	0	0	0	0	1	0	0	0	0	0	0	0	0	0	0	0	0	1
3693	ITGB5	0	0	0	0	0	1	0	0	0	0	0	0	0	0	0	0	0	0	0
3704	ITPA	0	0	0	0	1	0	0	0	0	0	0	0	0	0	0	0	0	0	0
3708	ITPR1	0	1	0	0	0	1	0	0	0	0	0	0	0	0	0	0	0	0	0
3709	ITPR2	0	0	0	0	0	1	0	0	0	0	0	0	0	0	0	0	0	0	0
3710	ITPR3	0	0	0	0	0	1	0	0	0	0	0	0	0	0	0	0	0	0	0
3716	JAK1	0	0	0	0	0	0	0	0	0	0	1	0	0	0	0	0	0	0	0
3718	JAK3	0	0	0	0	0	0	0	0	0	0	1	0	0	0	0	0	0	0	0
3725	JUN	0	1	0	0	0	1	0	1	0	0	1	1	0	0	0	0	0	0	0
3732	CD82	1	0	0	0	0	0	0	0	0	0	0	0	0	0	0	0	0	0	0
3735	KARS	1	0	0	0	0	0	0	1	0	1	0	0	0	0	0	0	0	0	1
3777	KCNK3	0	0	0	0	0	0	0	0	1	0	0	0	0	0	0	0	0	0	0
3778	KCNMA1	0	0	0	0	0	0	0	0	0	0	1	0	0	0	0	0	0	0	0
3780	KCNN1	0	0	0	0	0	0	0	0	0	0	1	0	0	0	0	0	0	0	0
3781	KCNN2	0	0	0	0	0	0	0	0	0	0	1	0	0	0	0	0	0	0	0
3782	KCNN3	0	0	0	0	0	0	0	0	0	0	1	0	0	0	0	0	0	0	0
3783	KCNN4	0	0	0	0	0	0	0	0	0	0	1	0	0	0	0	0	0	0	0
3791	KDR	0	0	0	0	0	1	0	0	0	0	0	0	0	0	0	0	0	0	0
3815	KIT	0	1	0	0	0	0	0	0	0	0	0	0	0	0	0	0	0	0	0
3835	KIF22	0	0	0	0	1	0	0	0	0	0	0	0	0	0	0	0	0	0	0
3836	KPNA1	0	0	0	0	0	0	0	1	0	0	0	0	0	1	1	0	0	0	0
3837	KPNB1	0	0	0	0	1	1	0	1	0	0	0	0	0	1	1	0	0	0	0
3838	KPNA2	0	0	0	0	0	0	0	1	0	0	0	0	0	1	1	0	0	0	0
3839	KPNA3	0	0	0	0	0	0	0	0	0	0	0	0	0	1	1	0	0	0	0
3840	KPNA4	0	0	0	0	0	0	0	0	0	0	0	0	0	1	1	0	0	0	0
3841	KPNA5	0	0	0	0	0	0	0	0	0	0	0	0	0	1	1	0	0	0	0
3842	TNPO1	0	0	0	0	1	1	0	1	0	0	0	0	0	1	1	0	0	0	0
3843	RANBP5	0	0	0	0	1	1	0	1	0	0	0	0	0	1	1	0	0	0	0
3845	KRAS	0	0	0	0	0	0	0	0	0	0	0	1	0	0	0	0	0	0	0
3908	LAMA2	0	0	0	0	0	1	0	0	0	0	1	0	1	0	0	0	0	0	0
3909	LAMA3	0	0	0	0	0	1	0	0	0	0	1	0	1	0	0	0	0	0	0
3910	LAMA4	0	0	0	0	0	1	0	0	0	0	1	0	1	0	0	0	0	0	0
3911	LAMA5	0	0	0	0	0	1	0	0	0	0	1	0	1	0	0	0	0	0	0
3912	LAMB1	0	0	0	0	0	1	0	0	0	0	0	0	0	0	0	0	0	0	0
3913	LAMB2	0	0	0	0	0	1	0	0	0	0	0	0	0	0	0	0	0	0	0
3914	LAMB3	0	0	0	0	0	1	0	0	0	0	0	0	0	0	0	0	0	0	0
3915	LAMC1	0	0	0	0	0	1	0	0	0	0	0	0	0	0	0	0	0	0	0
3916	LAMP1	0	0	0	0	0	0	0	0	0	1	0	0	0	0	0	0	0	0	0
3918	LAMC2	0	0	0	0	0	1	0	0	0	0	0	0	0	0	0	0	0	0	0
3932	LCK	0	1	0	0	0	1	0	0	0	0	1	1	1	0	0	0	0	0	0
3936	LCP1	0	0	0	0	0	0	0	0	0	0	0	1	0	0	0	0	0	0	1
3939	LDHA	0	0	0	0	0	1	0	0	0	0	1	0	1	0	0	0	0	0	0
3945	LDHB	0	0	0	0	0	1	0	0	0	0	1	0	1	0	0	0	0	0	0
3948	LDHC	0	0	0	0	0	0	0	0	0	0	1	0	1	0	0	0	0	0	0
3949	LDLR	0	1	0	0	0	0	0	0	0	0	0	0	0	0	0	0	0	0	0
3956	LGALS1	0	0	0	0	0	0	0	0	0	0	1	0	0	0	0	0	0	0	0
3958	LGALS3	0	0	0	0	1	1	0	0	0	0	0	0	0	0	0	0	0	0	0
3976	LIF	0	0	0	0	0	0	0	0	0	0	1	0	0	0	0	0	0	0	0
3998	LMAN1	0	0	0	0	0	0	0	0	0	0	1	0	0	0	0	0	0	0	0
4000	LMNA	0	0	0	0	1	1	0	1	0	0	0	0	0	0	0	0	0	0	0
4001	LMNB1	0	0	0	0	0	1	0	1	0	0	0	0	0	0	0	0	0	0	0
4035	LRP1	0	0	0	0	0	1	0	0	0	0	0	0	0	0	0	0	0	0	0
4049	LTA	0	0	0	0	0	1	0	0	0	0	1	0	0	0	0	0	0	0	0
4057	LTF	0	0	0	0	0	0	0	0	0	0	1	0	0	0	0	0	0	0	0
4064	CD180	0	0	0	0	0	1	0	0	0	0	0	0	0	0	0	0	0	0	0
4067	LYN	0	1	0	0	0	0	0	0	0	0	1	0	0	0	0	0	0	0	0
4087	SMAD2	0	0	0	0	0	0	0	0	0	0	1	0	0	0	0	0	0	0	0
4088	SMAD3	0	0	0	0	0	1	0	0	0	0	0	0	0	0	0	0	0	0	0
4089	SMAD4	0	0	0	0	0	1	0	0	0	0	0	0	0	0	0	0	0	0	0
4091	SMAD6	0	0	0	0	0	1	0	0	0	0	0	0	0	0	0	0	0	0	0
4092	SMAD7	0	0	0	0	0	0	0	0	0	0	1	0	0	0	0	0	0	0	0
4099	MAG	0	0	0	0	0	0	0	0	0	0	1	0	0	0	0	0	0	0	0
4121	MAN1A1	0	0	0	0	0	0	0	0	0	0	1	1	1	0	0	0	0	0	0
4122	MAN2A2	0	0	0	0	0	0	0	0	0	0	1	1	1	0	0	0	0	0	0
4123	MAN2C1	0	0	0	0	0	0	0	0	0	0	1	1	1	0	0	0	0	0	0
4124	MAN2A1	0	0	0	0	0	0	0	0	0	0	1	1	1	0	0	0	0	0	0
4125	MAN2B1	0	0	0	0	0	0	0	0	0	0	1	1	1	0	0	0	0	0	0
4126	MANBA	0	0	0	0	0	0	0	0	0	0	1	1	1	0	0	0	0	0	0
4130	MAP1A	0	0	0	0	0	0	0	0	0	0	0	0	0	0	0	0	0	0	1
4133	MAP2	0	0	0	0	0	0	0	0	0	0	1	0	0	0	0	0	0	0	1
4149	MAX	0	0	0	0	0	0	0	0	0	0	1	0	0	0	0	0	0	0	0
4153	MBL2	0	0	0	0	0	0	0	0	0	0	1	0	0	0	0	0	0	0	0
4166	CHST6	0	0	0	0	0	0	0	0	0	0	0	1	0	0	0	0	0	0	0
4193	MDM2	0	0	0	0	0	1	0	0	0	0	0	0	0	0	0	0	0	0	0
4217	MAP3K5	0	1	0	0	0	0	0	0	0	0	0	0	0	0	0	0	0	0	0
4234	METTL1	0	0	0	0	0	1	0	0	0	0	0	0	0	0	0	0	0	0	0
4246	SCGB2A1	0	0	0	0	0	1	0	0	0	0	0	0	0	0	0	0	0	0	0
4247	MGAT2	0	0	0	0	0	0	0	0	0	0	1	1	1	0	0	0	0	0	0
4250	SCGB2A2	0	0	0	0	0	1	0	0	0	0	0	0	0	0	0	0	0	0	0
4261	CIITA	0	0	0	0	0	1	0	0	0	0	0	0	0	0	0	0	0	0	0
4283	CXCL9	0	0	0	0	0	1	0	0	0	0	0	0	0	0	0	0	0	0	0
4288	MKI67	0	1	0	0	0	0	0	0	0	0	0	0	0	0	0	0	0	0	0
4296	MAP3K11	0	0	0	0	0	0	0	0	0	0	1	0	0	0	0	0	0	0	0
4311	MME	0	0	0	0	0	1	0	0	0	0	0	0	0	0	0	0	0	0	0
4312	MMP1	0	0	0	0	0	1	0	0	0	0	1	0	0	0	0	0	0	0	0
4313	MMP2	0	0	0	0	0	1	0	0	0	0	1	0	1	0	0	0	0	0	0
4314	MMP3	0	0	0	0	0	0	0	0	0	0	1	0	0	0	0	0	0	0	0
4316	MMP7	0	0	0	0	0	1	0	0	0	0	0	0	0	0	0	0	0	0	0
4318	MMP9	0	1	0	0	0	1	0	0	0	0	1	0	0	0	0	0	0	0	0
4331	MNAT1	0	0	0	0	0	1	0	1	0	0	0	0	0	0	0	0	0	0	0
4360	MRC1	0	1	0	0	0	1	0	0	0	0	1	0	0	0	0	0	0	0	0
4363	ABCC1	0	0	0	0	0	1	0	0	0	0	0	0	0	0	0	0	0	0	0
4478	MSN	1	0	0	0	0	0	0	0	0	0	1	0	0	0	0	0	0	0	0
4489	MT1A	0	0	0	0	0	1	0	0	0	0	0	0	0	0	0	0	0	0	0
4490	MT1B	0	0	0	0	0	1	0	0	0	0	0	0	0	0	0	0	0	0	0
4493	MT1E	0	0	0	0	0	1	0	0	0	0	0	0	0	0	0	0	0	0	0
4494	MT1F	0	0	0	0	0	1	0	0	0	0	0	0	0	0	0	0	0	0	0
4495	MT1G	0	0	0	0	0	1	0	0	0	0	0	0	0	0	0	0	0	0	0
4496	MT1H	0	0	0	0	0	1	0	0	0	0	0	0	0	0	0	0	0	0	0
4499	MT1M	0	0	0	0	0	1	0	0	0	0	0	0	0	0	0	0	0	0	0
4501	MT1X	0	0	0	0	0	1	0	0	0	0	0	0	0	0	0	0	0	0	0
4502	MT2A	0	0	0	0	0	1	0	0	0	0	0	0	0	0	0	0	0	0	0
4504	MT3	0	0	0	0	0	1	0	0	0	0	0	0	0	0	0	0	0	0	0
4599	MX1	0	0	0	0	0	1	0	0	0	0	0	0	0	0	0	0	0	0	0
4609	MYC	0	0	0	0	0	1	0	0	0	0	1	0	0	0	0	0	0	0	0
4624	MYH6	0	0	0	0	0	0	0	0	0	0	0	0	0	0	0	0	0	0	1
4625	MYH7	0	0	0	0	0	0	0	0	0	0	0	0	0	0	0	0	0	0	1
4627	MYH9	0	0	0	0	0	0	0	0	0	0	0	0	0	0	0	0	0	0	1
4628	MYH10	0	0	0	0	0	0	0	0	0	0	0	0	0	0	0	0	0	0	1
4629	MYH11	0	0	0	0	0	0	0	0	0	0	0	0	0	0	0	0	0	0	1
4676	NAP1L4	0	0	0	0	0	0	0	0	0	0	1	0	0	0	0	0	0	0	0
4691	NCL	0	0	0	1	0	0	0	0	0	0	0	0	0	0	1	0	0	0	0
4734	NEDD4	0	0	0	0	0	0	1	0	0	0	0	0	0	0	0	0	0	1	0
4758	NEU1	0	0	0	0	0	0	0	0	0	0	1	0	0	0	0	0	0	0	0
4759	NEU2	0	0	0	0	0	0	0	0	0	0	1	0	0	0	0	0	0	0	0
4771	NF2	0	1	0	0	0	0	0	0	0	0	0	0	0	0	0	0	0	0	0
4772	NFATC1	0	1	0	1	0	1	0	1	0	0	1	0	0	0	0	0	0	0	0
4773	NFATC2	0	0	0	1	0	1	0	1	0	0	1	0	0	0	0	0	0	0	0
4775	NFATC3	0	0	0	0	0	1	0	1	0	0	1	0	0	0	0	0	0	0	0
4776	NFATC4	0	0	0	0	0	1	0	1	0	0	1	0	0	0	0	0	0	0	0
4782	NFIC	0	0	0	0	0	1	0	0	0	0	0	0	0	0	0	0	0	0	0
4790	NFKB1	0	1	0	0	0	1	0	1	1	0	1	0	0	0	0	1	0	0	1
4791	NFKB2	0	0	0	0	0	1	0	0	0	0	1	0	0	0	0	0	0	0	0
4792	NFKBIA	0	1	0	0	1	1	0	1	1	0	1	1	0	0	0	0	0	0	0
4793	NFKBIB	0	0	0	0	0	1	0	0	0	0	1	0	0	0	0	0	0	0	0
4803	NGFB	0	0	0	0	0	1	0	0	0	0	0	0	0	0	0	0	0	0	0
4826	NNAT	0	0	0	0	0	0	0	0	0	0	1	0	0	0	0	0	0	0	0
4836	NMT1	0	1	0	0	0	0	0	0	0	0	0	0	0	0	1	0	0	0	0
4842	NOS1	0	0	0	0	0	0	0	0	0	0	1	0	1	0	0	0	0	0	0
4843	NOS2A	0	0	0	0	0	1	0	0	0	0	1	0	1	0	0	0	0	0	0
4846	NOS3	0	0	0	0	0	1	0	0	0	0	0	0	1	0	0	0	0	0	0
4853	NOTCH2	0	0	0	0	0	1	0	0	0	0	0	0	0	0	0	0	0	0	0
4869	NPM1	0	0	0	0	1	1	0	0	0	0	0	0	0	0	0	0	0	0	0
4893	NRAS	0	0	0	0	0	0	0	0	0	0	0	1	0	0	0	0	0	0	0
4904	YBX1	0	0	0	0	0	1	0	0	0	0	0	0	0	0	0	0	0	0	0
4928	NUP98	0	0	0	0	1	0	0	0	0	0	0	0	0	0	0	0	0	0	0
4938	OAS1	0	0	0	0	0	1	0	0	0	0	0	0	0	0	0	0	0	0	0
4939	OAS2	0	0	0	0	0	1	0	0	0	0	0	0	0	0	0	0	0	0	0
4940	OAS3	0	0	0	0	0	1	0	0	0	0	0	0	0	0	0	0	0	0	0
4950	OCLN	0	0	0	0	0	0	0	0	0	0	1	0	0	0	0	0	0	0	0
4968	OGG1	0	0	0	0	0	1	0	0	0	0	0	0	0	0	0	0	0	0	0
4986	OPRK1	0	0	0	0	0	0	0	0	0	0	1	0	0	0	0	0	0	0	0
4988	OPRM1	0	0	0	0	0	0	0	0	0	0	1	0	0	0	0	0	0	0	0
5004	ORM1	0	0	0	0	0	0	0	0	0	0	1	0	0	0	0	0	0	0	0
5005	ORM2	0	0	0	0	0	0	0	0	0	0	1	0	0	0	0	0	0	0	0
5034	P4HB	0	0	0	0	0	0	0	0	0	0	1	0	0	0	0	0	0	0	0
5045	FURIN	0	0	0	0	0	1	0	0	0	0	0	1	0	0	0	0	0	0	0
5046	PCSK6	0	0	0	0	0	0	0	0	0	0	0	1	0	0	0	0	0	0	0
5047	PAEP	0	0	0	0	0	0	0	0	0	0	1	0	0	0	0	0	0	0	0
5048	PAFAH1B1	0	0	0	0	0	1	0	0	0	0	0	0	0	0	0	0	0	0	0
5054	SERPINE1	0	0	0	0	0	1	0	0	0	0	0	0	0	0	0	0	0	0	0
5055	SERPINB2	0	0	0	0	0	0	0	0	0	0	1	0	0	0	0	0	0	0	0
5058	PAK1	0	1	0	0	0	1	0	0	0	0	0	0	0	0	0	0	0	0	0
5062	PAK2	0	1	0	0	0	0	0	0	0	0	0	0	0	0	1	0	0	0	0
5074	PAWR	0	0	0	0	0	1	0	0	0	0	0	0	0	0	0	0	0	0	0
5105	PCK1	0	0	0	0	0	0	0	0	0	0	0	0	0	1	0	0	0	0	0
5111	PCNA	0	0	0	0	0	1	0	0	0	0	0	0	0	0	0	0	0	0	0
5116	PCNT	0	0	0	0	0	0	0	1	0	0	0	0	0	0	0	0	0	0	0
5122	PCSK1	0	0	0	0	0	0	0	0	0	0	0	1	0	0	0	0	0	0	0
5125	PCSK5	0	0	0	0	0	0	0	0	0	0	0	1	0	0	0	0	0	0	0
5136	PDE1A	0	0	0	0	0	1	0	0	0	0	0	0	0	0	0	0	0	0	0
5137	PDE1C	0	0	0	0	0	1	0	0	0	0	0	0	0	0	0	0	0	0	0
5138	PDE2A	0	0	0	0	0	1	0	0	0	0	0	0	0	0	0	0	0	0	0
5139	PDE3A	0	0	0	0	0	1	0	0	0	0	0	0	0	0	0	0	0	0	0
5140	PDE3B	0	0	0	0	0	1	0	0	0	0	0	0	0	0	0	0	0	0	0
5141	PDE4A	0	0	0	0	0	1	0	0	0	0	0	0	0	0	0	0	0	0	0
5142	PDE4B	0	0	0	0	0	1	0	0	0	0	0	0	0	0	0	0	0	0	0
5143	PDE4C	0	0	0	0	0	1	0	0	0	0	0	0	0	0	0	0	0	0	0
5144	PDE4D	0	0	0	0	0	1	0	0	0	0	0	0	0	0	0	0	0	0	0
5150	PDE7A	0	0	0	0	0	1	0	0	0	0	0	0	0	0	0	0	0	0	0
5151	PDE8A	0	0	0	0	0	1	0	0	0	0	0	0	0	0	0	0	0	0	0
5153	PDE1B	0	0	0	0	0	1	0	0	0	0	0	0	0	0	0	0	0	0	0
5199	CFP	0	0	0	0	0	0	0	0	0	0	1	0	1	0	0	0	0	0	0
5243	ABCB1	0	0	0	0	0	1	0	0	0	0	1	0	0	0	0	0	0	0	0
5244	ABCB4	0	0	0	0	0	0	0	0	0	0	1	0	0	0	0	0	0	0	0
5255	PHKA1	0	0	0	0	0	0	0	0	0	0	0	0	0	0	0	0	0	0	1
5256	PHKA2	0	0	0	0	0	0	0	0	0	0	0	0	0	0	0	0	0	0	1
5257	PHKB	0	0	0	0	0	0	0	0	0	0	0	0	0	0	0	0	0	0	1
5265	SERPINA1	0	0	0	0	0	0	0	0	0	0	0	1	0	0	0	0	0	0	0
5286	PIK3C2A	0	0	0	1	0	1	0	0	0	0	1	1	0	0	0	0	0	0	0
5287	PIK3C2B	0	0	0	0	0	1	0	0	0	0	1	1	0	0	0	0	0	0	0
5288	PIK3C2G	0	0	0	0	0	1	0	0	0	0	1	1	0	0	0	0	0	0	0
5289	PIK3C3	0	0	0	0	0	1	0	0	0	0	1	1	0	0	0	0	0	0	0
5290	PIK3CA	0	1	0	0	0	1	0	0	0	0	1	1	0	0	0	0	0	0	0
5291	PIK3CB	0	0	0	0	0	1	0	0	0	0	1	1	0	0	0	0	0	0	0
5293	PIK3CD	0	0	0	0	0	1	0	0	0	0	1	1	0	0	0	0	0	0	0
5294	PIK3CG	0	0	0	0	0	1	0	0	0	0	1	1	0	0	0	0	0	0	0
5295	PIK3R1	0	1	0	0	0	1	0	0	0	0	1	1	0	0	0	0	0	0	0
5296	PIK3R2	0	0	0	0	0	1	0	0	0	0	1	1	0	0	0	0	0	0	0
5304	PIP	0	0	0	0	0	0	0	0	0	0	1	0	0	0	0	0	0	0	0
5319	PLA2G1B	0	0	0	0	0	0	0	0	0	0	1	0	0	0	0	0	0	0	0
5320	PLA2G2A	0	0	0	0	0	0	0	0	0	0	1	0	0	0	0	0	0	0	0
5321	PLA2G4A	0	0	0	0	0	0	0	0	0	0	1	0	0	0	0	0	0	0	0
5322	PLA2G5	0	0	0	0	0	0	0	0	0	0	1	0	0	0	0	0	0	0	0
5328	PLAU	1	0	0	0	0	1	0	0	0	0	1	0	0	0	0	0	0	0	0
5329	PLAUR	0	0	0	0	0	0	0	0	0	1	0	0	0	0	0	0	0	0	0
5330	PLCB2	0	0	0	0	0	1	0	0	0	0	1	0	0	0	0	0	0	0	0
5331	PLCB3	0	0	0	0	0	1	0	0	0	0	1	0	0	0	0	0	0	0	0
5332	PLCB4	0	0	0	0	0	1	0	0	0	0	1	0	0	0	0	0	0	0	0
5333	PLCD1	0	0	0	0	0	1	0	0	0	0	1	0	0	0	0	0	0	0	0
5335	PLCG1	0	0	0	0	0	1	0	0	0	0	1	1	0	0	0	0	0	0	0
5336	PLCG2	0	0	0	0	0	1	0	0	0	0	1	0	0	0	0	0	0	0	0
5339	PLEC1	0	0	0	0	0	0	1	0	0	0	0	0	0	0	0	0	0	0	0
5357	PLS1	0	0	0	0	0	0	0	0	0	0	0	0	0	0	0	0	0	0	1
5358	PLS3	0	0	0	0	0	0	0	0	0	0	0	0	0	0	0	0	0	0	1
5371	PML	0	0	0	0	0	1	0	0	0	0	0	0	0	1	0	0	0	0	0
5396	PRRX1	0	0	0	0	0	1	0	0	0	0	0	0	0	0	0	0	0	0	0
5423	POLB	0	0	0	0	0	1	0	0	0	0	0	0	0	0	0	0	0	0	0
5426	POLE	0	0	0	0	0	1	0	0	0	0	0	0	0	0	0	0	0	0	0
5430	POLR2A	0	0	0	0	0	1	0	1	0	0	1	0	0	0	0	0	0	0	0
5431	POLR2B	0	0	0	0	0	1	0	1	0	0	1	0	0	0	0	0	0	0	0
5432	POLR2C	0	0	0	0	0	1	0	1	0	0	1	0	0	0	0	0	0	0	0
5433	POLR2D	0	0	0	0	0	1	0	1	0	0	1	0	0	0	0	0	0	0	0
5434	POLR2E	0	0	0	0	0	1	0	1	0	0	1	0	0	0	0	0	0	0	0
5435	POLR2F	0	0	0	0	0	1	0	1	0	0	1	0	0	0	0	0	0	0	0
5436	POLR2G	0	0	0	0	0	1	0	1	0	0	1	0	0	0	0	0	0	0	0
5437	POLR2H	0	0	0	0	0	1	0	1	0	0	1	0	0	0	0	0	0	0	0
5438	POLR2I	0	0	0	0	0	1	0	1	0	0	1	0	0	0	0	0	0	0	0
5439	POLR2J	0	0	0	0	0	1	0	1	0	0	1	0	0	0	0	0	0	0	0
5440	POLR2K	0	0	0	0	0	1	0	1	0	0	1	0	0	0	0	0	0	0	0
5441	POLR2L	0	0	0	0	0	1	0	1	0	0	1	0	0	0	0	0	0	0	0
5443	POMC	0	0	0	0	0	0	0	0	0	0	1	0	0	0	0	0	0	0	0
5451	POU2F1	0	0	0	0	0	1	0	0	0	0	0	0	0	0	0	0	0	0	0
5468	PPARG	0	1	0	0	0	0	0	0	0	0	0	0	0	0	0	0	0	0	0
5473	PPBP	0	0	0	0	0	0	0	0	0	0	0	0	0	0	0	0	0	0	1
5478	PPIA	1	1	0	0	0	0	1	1	0	1	1	0	0	0	1	0	0	0	0
5479	PPIB	0	0	0	0	0	0	0	0	0	1	1	0	0	0	0	0	0	0	0
5499	PPP1CA	0	0	0	0	0	1	0	0	0	0	0	0	0	0	0	0	0	0	0
5500	PPP1CB	0	0	0	0	0	1	0	0	0	0	1	0	0	0	0	0	0	0	0
5501	PPP1CC	0	0	0	0	0	1	0	0	0	0	0	0	0	0	0	0	0	0	0
5511	PPP1R8	0	0	0	0	0	1	0	0	0	0	0	0	0	0	0	0	0	0	0
5515	PPP2CA	0	0	0	0	0	1	0	1	0	0	0	0	0	0	0	1	0	0	0
5516	PPP2CB	0	0	0	0	0	1	0	1	0	0	0	0	0	0	0	1	0	0	0
5518	PPP2R1A	0	0	0	0	0	1	0	1	0	0	0	0	0	0	0	1	0	0	0
5519	PPP2R1B	0	0	0	0	0	1	0	1	0	0	0	0	0	0	0	1	0	0	0
5520	PPP2R2A	0	0	0	0	0	1	0	1	0	0	0	0	0	0	0	1	0	0	0
5521	PPP2R2B	0	0	0	0	0	1	0	1	0	0	0	0	0	0	0	1	0	0	0
5522	PPP2R2C	0	0	0	0	0	1	0	1	0	0	0	0	0	0	0	1	0	0	0
5523	PPP2R3A	0	0	0	0	0	1	0	1	0	0	0	0	0	0	0	1	0	0	0
5524	PPP2R4	0	0	0	0	0	1	0	1	0	0	0	0	0	0	0	1	0	0	0
5525	PPP2R5A	0	0	0	0	0	1	0	1	0	0	0	0	0	0	0	1	0	0	0
5526	PPP2R5B	0	0	0	0	0	1	0	1	0	0	1	0	0	0	0	1	0	0	0
5527	PPP2R5C	0	0	0	0	0	1	0	1	0	0	0	0	0	0	0	1	0	0	0
5528	PPP2R5D	0	0	0	0	0	1	0	1	0	0	0	0	0	0	0	1	0	0	0
5529	PPP2R5E	0	0	0	0	0	1	0	1	0	0	0	0	0	0	0	1	0	0	0
5530	PPP3CA	0	0	0	0	0	1	0	0	0	0	0	0	0	0	0	0	0	0	0
5532	PPP3CB	0	0	0	0	0	1	0	0	0	0	0	0	0	0	0	0	0	0	0
5533	PPP3CC	0	0	0	0	0	1	0	0	0	0	0	0	0	0	0	0	0	0	0
5534	PPP3R1	0	0	0	0	0	1	0	0	0	0	0	0	0	0	0	0	0	0	0
5535	PPP3R2	0	0	0	0	0	1	0	0	0	0	0	0	0	0	0	0	0	0	0
5551	PRF1	0	0	0	0	0	1	0	0	0	0	0	0	0	0	0	0	0	0	0
5566	PRKACA	0	1	0	0	0	1	0	0	0	1	1	0	0	0	1	0	0	0	0
5567	PRKACB	0	0	0	0	0	1	0	0	0	1	1	0	0	0	1	0	0	0	0
5568	PRKACG	0	0	0	0	0	1	0	0	0	1	1	0	0	0	1	0	0	0	0
5571	PRKAG1	0	0	0	0	0	1	0	0	0	0	0	0	0	0	1	0	0	0	0
5573	PRKAR1A	0	0	0	0	0	1	0	0	0	0	1	0	0	0	1	0	0	0	0
5575	PRKAR1B	0	0	0	0	0	1	0	0	0	0	0	0	0	0	1	0	0	0	0
5576	PRKAR2A	0	0	0	0	0	1	0	0	0	0	1	0	0	0	1	0	0	0	0
5577	PRKAR2B	0	0	0	0	0	1	0	0	0	0	0	0	0	0	1	0	0	0	0
5578	PRKCA	0	1	0	1	1	1	0	0	0	0	1	1	1	0	1	0	0	0	1
5579	PRKCB1	0	1	0	1	0	1	0	0	0	0	1	1	1	0	0	0	0	0	1
5580	PRKCD	0	0	0	1	0	1	0	0	0	0	1	1	1	0	0	0	0	0	1
5581	PRKCE	0	1	0	1	0	1	0	0	0	0	1	1	1	0	0	0	0	0	1
5582	PRKCG	0	0	0	1	0	1	0	0	0	0	1	1	1	0	0	0	0	0	1
5583	PRKCH	0	0	0	1	0	1	0	0	0	0	1	1	1	0	0	0	0	0	1
5584	PRKCI	0	0	0	1	0	1	0	0	0	0	1	1	1	0	0	0	0	0	1
5587	PRKD1	0	0	0	0	0	1	0	0	0	0	0	0	0	0	0	0	0	0	0
5588	PRKCQ	0	1	0	1	0	1	0	0	0	0	1	1	1	0	0	0	0	0	1
5590	PRKCZ	0	0	0	1	0	1	0	0	0	0	1	1	1	0	0	0	0	0	1
5591	PRKDC	0	0	0	0	0	1	0	0	0	0	0	0	0	1	0	0	0	0	0
5594	MAPK1	0	1	0	1	1	1	1	1	0	0	1	1	0	0	1	0	0	1	0
5595	MAPK3	0	1	0	1	1	1	1	0	0	0	1	1	0	0	1	0	0	1	0
5596	MAPK4	0	0	0	0	0	0	0	0	0	0	1	0	0	0	0	0	0	0	0
5597	MAPK6	0	0	0	0	0	0	0	0	0	0	1	0	0	0	0	0	0	0	0
5598	MAPK7	0	0	0	0	0	0	0	0	0	0	1	0	0	0	0	0	0	0	0
5599	MAPK8	0	1	0	0	0	1	0	1	0	0	1	1	0	0	0	0	0	0	0
5600	MAPK11	0	0	0	0	0	0	0	0	0	0	1	0	0	0	0	0	0	0	0
5601	MAPK9	0	0	0	0	0	0	0	0	0	0	1	1	0	0	0	0	0	0	0
5602	MAPK10	0	0	0	0	0	0	0	0	0	0	1	1	0	0	0	0	0	0	0
5603	MAPK13	0	0	0	0	0	0	0	0	0	0	1	0	0	0	0	0	0	0	0
5604	MAP2K1	0	1	0	1	0	1	0	0	0	0	1	0	0	0	0	0	0	0	0
5605	MAP2K2	0	1	0	0	0	1	0	1	0	0	1	0	0	0	0	0	0	0	0
5609	MAP2K7	0	0	0	0	0	0	0	1	0	0	0	0	0	0	0	0	0	0	0
5610	EIF2AK2	0	0	0	0	0	1	0	0	0	0	0	0	0	0	0	0	0	0	0
5621	PRNP	0	0	0	0	0	1	0	0	0	0	0	0	0	0	0	0	0	0	0
5644	PRSS1	0	0	0	0	0	0	0	0	0	0	1	0	0	0	0	0	0	0	0
5645	PRSS2	0	0	0	0	0	0	0	0	0	0	1	0	0	0	0	0	0	0	0
5682	PSMA1	0	0	0	0	0	1	1	0	0	0	0	0	0	1	0	0	0	0	0
5683	PSMA2	0	0	0	0	0	1	1	0	0	0	0	0	0	1	0	0	0	0	0
5684	PSMA3	0	0	0	0	0	1	1	0	0	0	0	0	0	1	0	0	0	0	0
5685	PSMA4	0	0	0	0	0	1	1	0	0	0	0	0	0	1	0	0	0	0	0
5686	PSMA5	0	0	0	0	0	1	1	0	0	0	0	0	0	1	0	0	0	0	0
5687	PSMA6	0	0	0	0	0	1	1	0	0	0	0	0	0	1	0	0	0	0	0
5688	PSMA7	0	0	0	0	0	1	1	0	0	0	0	0	0	1	0	0	0	0	0
5689	PSMB1	0	0	0	0	0	1	1	0	0	0	0	0	0	1	0	0	0	0	0
5690	PSMB2	0	0	0	0	0	1	1	0	0	0	0	0	0	1	0	0	0	0	0
5691	PSMB3	0	0	0	0	0	1	1	0	0	0	0	0	0	1	0	0	0	0	0
5692	PSMB4	0	1	0	0	0	1	1	0	0	0	0	0	0	1	0	0	0	0	0
5693	PSMB5	0	0	0	0	0	1	1	0	0	0	0	0	0	1	0	0	0	0	0
5694	PSMB6	0	0	0	0	0	1	1	0	0	0	0	0	0	1	0	0	0	0	0
5695	PSMB7	0	0	0	0	0	1	1	0	0	0	0	0	0	1	0	0	0	0	0
5696	PSMB8	0	0	0	1	0	1	1	0	0	0	0	0	0	1	0	0	0	0	0
5698	PSMB9	0	0	0	0	0	1	1	0	0	0	0	0	0	1	0	0	0	0	0
5699	PSMB10	0	0	0	0	0	1	1	0	0	0	0	0	0	1	0	0	0	0	0
5700	PSMC1	0	0	0	0	0	1	1	0	0	0	0	0	0	1	0	0	0	0	0
5701	PSMC2	0	0	0	0	0	1	1	0	0	0	0	0	0	1	0	0	0	0	0
5702	PSMC3	0	0	0	0	0	1	1	0	0	0	0	0	0	1	0	0	0	0	0
5704	PSMC4	0	0	0	0	0	1	1	0	0	0	0	0	0	1	0	0	0	0	0
5705	PSMC5	0	0	0	0	0	1	1	0	0	0	0	0	0	1	0	0	0	0	0
5706	PSMC6	0	0	0	0	0	1	1	0	0	0	0	0	0	1	0	0	0	0	0
5707	PSMD1	0	0	0	0	0	1	1	0	0	0	0	0	0	1	0	0	0	0	0
5708	PSMD2	0	0	0	0	0	1	1	0	0	0	0	0	0	1	0	0	0	0	0
5709	PSMD3	0	0	0	0	0	1	1	0	0	0	0	0	0	1	0	0	0	0	0
5710	PSMD4	0	0	0	0	0	1	1	0	0	0	0	0	0	1	0	0	0	0	0
5711	PSMD5	0	0	0	0	0	1	1	0	0	0	0	0	0	1	0	0	0	0	0
5713	PSMD7	0	0	0	0	0	1	1	0	0	0	0	0	0	1	0	0	0	0	0
5714	PSMD8	0	0	0	0	0	1	1	0	0	0	0	0	0	1	0	0	0	0	0
5715	PSMD9	0	0	0	0	0	1	1	0	0	0	0	0	0	1	0	0	0	0	0
5716	PSMD10	0	0	0	0	0	1	1	0	0	0	0	0	0	1	0	0	0	0	0
5717	PSMD11	0	0	0	0	0	1	1	0	0	0	0	0	0	1	0	0	0	0	0
5718	PSMD12	0	0	0	0	0	1	1	0	0	0	0	0	0	1	0	0	0	0	0
5719	PSMD13	0	0	0	0	0	1	1	0	0	0	0	0	0	1	0	0	0	0	0
5720	PSME1	0	0	0	0	0	1	1	0	0	0	0	0	0	1	0	0	0	0	0
5721	PSME2	0	0	0	0	0	1	1	0	0	0	0	0	0	1	0	0	0	0	0
5725	PTBP1	0	0	0	0	1	1	0	0	0	0	0	0	0	0	0	0	0	0	0
5728	PTEN	0	0	0	0	0	1	0	0	0	0	0	0	0	0	0	0	0	0	0
5742	PTGS1	0	0	0	0	0	0	0	0	0	0	1	0	0	0	0	0	0	0	0
5743	PTGS2	0	0	0	0	0	1	0	0	0	0	1	0	0	0	0	0	0	0	0
5747	PTK2	0	0	0	0	0	1	0	0	0	0	0	0	0	0	0	0	0	0	0
5756	TWF1	0	0	0	0	0	0	0	0	0	0	1	0	0	0	0	0	0	0	0
5757	PTMA	0	0	0	0	1	0	0	0	0	0	0	0	0	0	0	0	0	0	0
5781	PTPN11	0	0	0	0	0	0	0	0	0	0	1	0	0	0	0	0	0	0	0
5786	PTPRA	0	0	0	0	0	0	0	0	0	0	1	0	0	0	0	0	0	0	0
5787	PTPRB	0	0	0	0	0	0	0	0	0	0	1	0	0	0	0	0	0	0	0
5788	PTPRC	0	0	0	0	0	0	0	0	0	0	1	0	0	0	0	0	0	0	0
5800	PTPRO	0	0	0	0	0	0	0	0	0	0	1	0	0	0	0	0	0	0	0
5813	PURA	0	0	0	0	0	1	0	0	0	0	0	0	0	0	0	0	0	0	0
5829	PXN	0	0	0	0	0	1	0	0	0	0	0	0	0	0	0	0	0	0	0
5879	RAC1	0	1	0	0	0	1	0	0	0	0	0	0	0	0	0	0	0	0	0
5880	RAC2	0	1	0	0	0	1	0	0	0	0	0	0	0	0	0	0	0	0	0
5884	RAD17	0	0	0	0	0	0	0	1	0	0	0	0	0	0	0	0	0	0	0
5886	RAD23A	0	0	0	0	0	0	0	1	0	0	0	0	0	0	0	0	0	0	0
5888	RAD51	0	0	0	0	0	1	0	1	0	0	0	0	0	1	0	0	0	0	0
5894	RAF1	0	1	0	0	0	0	0	0	0	0	1	0	0	0	0	0	0	0	0
5901	RAN	0	0	0	0	1	0	0	0	0	0	0	0	0	0	1	0	0	0	0
5902	RANBP1	0	0	0	0	1	0	0	0	0	0	0	0	0	0	0	0	0	0	0
5923	RASGRF1	0	0	0	0	0	0	0	0	0	0	1	0	0	0	0	0	0	0	0
5925	RB1	0	1	0	0	0	1	0	0	0	0	1	0	0	0	0	0	0	0	0
5934	RBL2	0	0	0	0	0	1	0	0	0	0	1	0	0	0	0	0	0	0	0
5962	RDX	0	0	0	0	0	0	0	0	0	0	1	0	0	0	0	0	0	0	0
5966	REL	0	0	0	0	0	1	0	0	0	0	0	0	0	0	0	0	0	0	0
5970	RELA	0	0	0	0	0	1	0	1	0	0	0	0	0	0	0	0	0	0	0
5971	RELB	0	0	0	0	0	1	0	0	0	0	0	0	0	0	0	0	0	0	0
5981	RFC1	0	0	0	0	0	1	0	0	0	0	0	0	0	0	0	0	0	0	0
5982	RFC2	0	0	0	0	0	1	0	0	0	0	0	0	0	0	0	0	0	0	0
5983	RFC3	0	0	0	0	0	1	0	0	0	0	0	0	0	0	0	0	0	0	0
5984	RFC4	0	0	0	0	0	1	0	0	0	0	0	0	0	0	0	0	0	0	0
5985	RFC5	0	0	0	0	0	1	0	0	0	0	0	0	0	0	0	0	0	0	0
6059	ABCE1	1	0	0	0	0	0	1	0	0	0	0	0	0	0	0	0	0	0	0
6117	RPA1	0	0	0	1	0	1	0	1	0	0	0	0	0	0	0	0	0	0	0
6118	RPA2	0	0	0	1	0	0	0	1	0	0	0	0	0	0	0	0	0	0	0
6119	RPA3	0	0	0	1	0	0	0	0	0	0	0	0	0	0	0	0	0	0	0
6122	RPL3	0	0	0	0	0	1	0	0	0	0	0	0	0	0	0	0	0	0	0
6125	RPL5	0	0	0	0	1	0	0	0	0	0	0	0	0	0	0	0	0	0	0
6198	RPS6KB1	0	0	0	0	0	0	0	0	0	0	0	0	1	0	0	0	0	0	0
6300	MAPK12	0	0	0	1	0	0	0	0	0	0	1	0	0	0	0	0	0	0	0
6303	SAT1	0	0	0	0	0	1	1	0	0	0	0	0	0	0	0	0	0	0	0
6346	CCL1	0	0	0	0	0	1	0	1	0	0	0	0	0	0	0	0	0	0	0
6347	CCL2	0	1	0	0	0	1	0	0	0	0	1	0	0	0	0	0	0	0	0
6348	CCL3	0	1	0	0	0	1	0	1	0	0	1	0	1	0	1	0	0	0	0
6351	CCL4	0	1	0	0	0	1	0	1	0	0	1	0	1	0	0	0	0	0	0
6352	CCL5	0	1	0	0	0	1	0	1	0	0	1	0	1	0	0	0	0	0	0
6354	CCL7	0	0	0	0	0	1	0	0	0	0	1	0	0	0	0	0	0	0	0
6355	CCL8	0	0	0	0	0	1	0	0	0	0	1	0	0	0	0	0	0	0	0
6356	CCL11	0	0	0	0	0	0	0	0	0	0	1	0	0	0	0	0	0	0	0
6364	CCL20	0	0	0	0	0	0	0	0	0	0	1	0	0	0	0	0	0	0	0
6366	CCL21	0	0	0	0	0	0	0	0	0	0	1	0	0	0	0	0	0	0	0
6367	CCL22	0	0	0	0	0	0	0	0	0	0	1	0	0	0	0	0	0	0	0
6375	XCL1	0	0	0	0	0	1	0	0	0	0	1	0	0	0	0	0	0	0	0
6376	CX3CL1	0	0	0	0	0	1	0	0	0	0	1	0	0	0	0	0	0	0	0
6382	SDC1	0	0	0	0	0	1	0	0	0	0	1	0	0	0	0	0	0	0	0
6383	SDC2	0	0	0	0	0	1	0	0	0	0	1	0	0	0	0	0	0	0	0
6385	SDC4	0	0	0	0	0	1	0	0	0	0	1	0	0	0	0	0	0	0	0
6386	SDCBP	0	0	0	0	0	0	0	0	0	0	1	0	0	0	0	0	0	0	0
6387	CXCL12	0	1	0	0	0	1	0	0	0	0	1	0	0	0	0	0	0	0	0
6390	SDHB	0	0	0	0	0	1	0	0	0	0	0	0	0	0	0	0	0	0	0
6401	SELE	0	0	0	0	0	1	0	0	0	0	0	0	0	0	0	0	0	0	0
6402	SELL	0	0	0	0	0	0	0	0	0	0	1	0	0	0	0	0	0	0	0
6403	SELP	0	0	0	0	0	0	0	0	0	0	1	0	0	0	0	0	0	0	0
6422	SFRP1	0	0	0	0	0	0	0	0	0	0	1	1	0	0	0	0	0	0	0
6426	SFRS1	0	0	0	0	1	1	0	0	0	0	0	0	0	0	0	0	0	0	0
6427	SFRS2	0	0	0	0	1	0	0	0	0	0	0	0	0	0	0	0	0	0	0
6430	SFRS5	0	0	0	0	1	0	0	0	0	0	0	0	0	0	0	0	0	0	0
6432	SFRS7	0	0	0	0	0	1	0	0	0	0	0	0	0	0	0	0	0	0	0
6441	SFTPD	0	0	0	0	0	0	0	0	0	0	1	0	0	0	0	0	0	0	0
6449	SGTA	1	0	0	0	0	0	0	0	1	0	0	0	0	0	0	0	0	0	0
6464	SHC1	0	0	0	0	0	1	0	0	0	0	0	0	0	0	0	0	0	0	0
6482	ST3GAL1	0	0	0	0	0	0	0	0	0	0	0	1	0	0	0	0	0	0	0
6483	ST3GAL2	0	0	0	0	0	0	0	0	0	0	0	1	0	0	0	0	0	0	0
6484	ST3GAL4	0	0	0	0	0	0	0	0	0	0	0	1	0	0	0	0	0	0	0
6487	ST3GAL3	0	0	0	0	0	0	0	0	0	0	0	1	0	0	0	0	0	0	0
6502	SKP2	0	0	0	0	0	1	0	0	0	0	0	0	0	0	0	0	0	0	0
6506	SLC1A2	0	0	0	0	0	0	0	0	0	0	1	0	0	0	0	0	0	0	0
6520	SLC3A2	0	0	0	0	0	0	0	0	0	0	0	1	0	0	0	0	0	0	0
6523	SLC5A1	0	0	0	0	0	1	0	0	0	0	0	0	0	0	0	0	0	0	0
6531	SLC6A3	0	0	0	0	0	1	0	0	0	0	1	0	0	0	0	0	0	0	0
6545	SLC7A4	0	0	0	0	0	0	0	0	0	0	1	0	0	0	0	0	0	0	0
6580	SLC22A1	0	0	0	0	0	1	0	0	0	0	0	0	0	0	0	0	0	0	0
6582	SLC22A2	0	0	0	0	0	1	0	0	0	0	0	0	0	0	0	0	0	0	0
6590	SLPI	0	0	0	0	0	0	0	0	0	0	1	0	0	0	0	0	0	0	0
6595	SMARCA2	0	0	0	0	0	1	0	0	0	0	0	0	0	0	0	0	0	0	0
6596	HLTF	0	1	0	0	0	0	0	0	0	0	0	0	0	0	0	0	0	0	0
6597	SMARCA4	0	0	0	0	0	1	0	0	0	0	0	0	0	0	0	0	0	0	0
6598	SMARCB1	0	0	0	0	0	1	0	0	0	0	0	0	0	1	0	0	0	0	0
6609	SMPD1	0	1	0	0	0	0	0	0	0	0	1	0	0	0	0	0	0	0	0
6610	SMPD2	0	0	0	0	0	0	0	0	0	0	1	0	0	0	0	0	0	0	0
6626	SNRPA	0	1	0	0	0	0	0	0	0	0	0	0	0	0	0	0	0	0	0
6627	SNRPA1	0	0	0	0	1	1	0	0	0	0	0	0	0	0	0	0	0	0	0
6628	SNRPB	0	0	0	0	0	1	0	0	0	0	0	0	0	0	0	0	0	0	0
6629	SNRPB2	0	0	0	0	0	1	0	0	0	0	0	0	0	0	0	0	0	0	0
6632	SNRPD1	0	0	0	0	0	1	0	0	0	0	0	0	0	0	0	0	0	0	0
6633	SNRPD2	0	0	0	0	0	1	0	0	0	0	0	0	0	0	0	0	0	0	0
6634	SNRPD3	0	0	0	0	0	1	0	0	0	0	0	0	0	0	0	0	0	0	0
6647	SOD1	0	0	0	0	0	1	0	0	0	0	1	1	0	0	0	0	0	0	0
6648	SOD2	0	0	0	0	0	1	0	0	0	0	0	1	0	0	0	0	0	0	0
6649	SOD3	0	0	0	0	0	1	0	0	0	0	0	1	0	0	0	0	0	0	0
6667	SP1	0	0	0	0	0	1	0	1	0	0	0	0	0	0	0	1	0	0	0
6670	SP3	0	0	0	0	0	1	0	0	0	0	0	0	0	0	0	0	0	0	0
6671	SP4	0	0	0	0	0	1	0	0	0	0	0	0	0	0	0	0	0	0	0
6693	SPN	0	0	0	0	0	0	0	0	0	0	1	0	0	0	0	0	0	0	0
6708	SPTA1	0	0	0	0	0	0	0	0	0	0	0	0	0	0	0	0	0	0	1
6709	SPTAN1	0	0	0	0	0	0	0	0	0	0	0	0	0	0	0	0	0	0	1
6710	SPTB	0	0	0	0	0	0	0	0	0	0	0	0	0	0	0	0	0	0	1
6711	SPTBN1	0	0	0	0	0	0	0	0	0	0	0	0	0	0	0	0	0	0	1
6712	SPTBN2	0	0	0	0	0	0	0	0	0	0	0	0	0	0	0	0	0	0	1
6714	SRC	0	1	0	0	0	1	0	0	0	0	0	0	0	0	0	0	0	0	0
6721	SREBF2	0	1	0	0	0	0	0	0	0	0	0	0	0	0	0	0	0	0	0
6722	SRF	0	0	0	0	0	0	0	0	0	0	0	0	1	0	0	0	0	0	0
6726	SRP9	0	0	0	0	0	0	0	0	0	0	1	0	0	0	0	0	0	0	0
6737	TRIM21	0	0	0	0	0	0	0	0	0	1	0	0	0	0	0	0	0	0	0
6741	SSB	0	0	0	0	0	1	0	0	0	0	0	0	0	0	0	0	0	0	0
6742	SSBP1	0	0	0	0	0	1	0	0	0	0	0	0	0	0	0	0	0	0	0
6750	SST	0	0	0	0	0	0	0	0	0	0	1	0	0	0	0	0	0	0	0
6772	STAT1	0	1	0	0	0	1	0	0	0	0	1	0	0	0	0	0	0	0	0
6774	STAT3	0	1	0	0	0	1	0	0	0	0	1	0	0	0	0	0	0	0	0
6776	STAT5A	0	0	0	0	0	0	0	0	0	1	1	0	0	0	0	0	0	0	0
6777	STAT5B	0	0	0	0	0	0	0	0	0	1	1	0	0	0	0	0	0	0	0
6778	STAT6	0	0	0	0	0	1	0	0	0	0	0	0	0	0	0	0	0	0	0
6780	STAU1	1	0	0	0	0	0	0	0	0	0	0	0	0	0	0	0	0	0	0
6827	SUPT4H1	0	0	0	0	0	1	0	0	0	0	0	0	0	0	0	0	0	0	0
6829	SUPT5H	0	0	0	0	0	1	0	0	0	0	0	0	0	0	0	0	0	0	0
6863	TAC1	0	0	0	0	0	0	0	0	0	0	1	0	0	0	0	0	0	0	0
6872	TAF1	0	0	0	0	0	1	0	0	0	0	0	0	0	0	0	0	0	0	0
6873	TAF2	0	0	0	0	0	1	0	0	0	0	0	0	0	0	0	0	0	0	0
6874	TAF4	0	0	0	0	0	1	0	0	0	0	0	0	0	0	0	0	0	0	0
6877	TAF5	0	0	0	0	0	1	0	0	0	0	0	0	0	0	0	0	0	0	0
6878	TAF6	0	0	0	0	0	1	0	0	0	0	0	0	0	0	0	0	0	0	0
6879	TAF7	0	0	0	0	0	1	0	0	0	0	0	0	0	0	0	0	0	0	0
6880	TAF9	0	0	0	0	0	1	0	0	0	0	0	0	0	0	0	0	0	0	0
6881	TAF10	0	0	0	0	0	1	0	0	0	0	0	0	0	0	0	0	0	0	0
6882	TAF11	0	0	0	0	0	1	0	0	0	0	0	0	0	0	0	0	0	0	0
6883	TAF12	0	0	0	0	0	1	0	0	0	0	0	0	0	0	0	0	0	0	0
6884	TAF13	0	0	0	0	0	1	0	0	0	0	0	0	0	0	0	0	0	0	0
6890	TAP1	0	0	0	0	0	1	0	0	0	0	0	0	0	0	0	0	0	0	0
6894	TARBP1	0	0	0	0	0	1	0	0	0	0	0	0	0	0	0	0	0	0	0
6895	TARBP2	0	0	0	0	0	1	0	0	0	0	0	0	0	0	0	0	0	0	0
6908	TBP	0	0	0	0	0	1	0	1	0	0	1	0	0	0	0	0	0	0	0
6917	TCEA1	0	0	0	0	0	1	0	0	0	0	0	0	0	0	0	0	0	0	0
6919	TCEA2	0	0	0	0	0	1	0	0	0	0	0	0	0	0	0	0	0	0	0
6920	TCEA3	0	0	0	0	0	1	0	0	0	0	0	0	0	0	0	0	0	0	0
6921	TCEB1	0	0	0	0	0	0	1	0	0	0	0	0	0	0	0	0	0	0	0
6923	TCEB2	0	0	0	0	0	1	1	0	0	0	0	0	0	0	0	0	0	0	0
6924	TCEB3	0	1	0	0	0	0	0	0	0	0	0	0	0	0	0	0	0	0	0
6925	TCF4	0	0	0	0	0	1	0	0	0	0	0	0	0	0	0	0	0	0	0
6929	TCF3	0	0	0	0	0	1	0	0	0	0	0	0	0	0	0	0	0	0	0
6934	TCF7L2	0	0	0	0	0	1	0	0	0	0	0	0	0	0	0	0	0	0	0
6935	ZEB1	0	1	0	0	0	0	0	0	0	0	0	0	0	0	0	0	0	0	0
7015	TERT	0	0	0	0	0	1	0	0	0	0	1	0	0	0	0	0	0	0	0
7023	TFAP4	0	0	0	0	0	1	0	0	0	0	0	0	0	0	0	0	0	0	0
7024	TFCP2	0	0	0	0	0	1	0	0	0	0	0	0	0	0	0	0	0	0	0
7025	NR2F1	0	0	0	0	0	1	0	0	0	0	0	0	0	0	0	0	0	0	0
7037	TFRC	0	1	0	0	0	0	0	0	0	0	1	0	0	0	0	0	0	0	0
7039	TGFA	0	0	0	0	0	1	0	0	0	0	0	0	0	0	0	0	0	0	0
7040	TGFB1	0	0	0	0	0	1	0	0	0	0	1	1	0	0	0	0	0	0	0
7042	TGFB2	0	0	0	0	0	1	0	0	0	0	0	0	0	0	0	0	0	0	0
7047	TGM4	0	0	0	0	0	0	0	0	0	0	1	0	1	0	0	0	0	0	0
7051	TGM1	0	0	0	0	0	0	0	0	0	0	1	0	1	0	0	0	0	0	0
7052	TGM2	0	0	0	0	1	0	0	0	0	0	1	0	1	0	0	0	0	0	0
7053	TGM3	0	0	0	0	0	0	0	0	0	0	1	0	1	0	0	0	0	0	0
7054	TH	0	0	0	0	0	1	0	0	0	0	0	0	0	0	0	0	0	0	0
7057	THBS1	0	0	0	0	0	1	0	1	0	0	1	0	0	0	0	0	0	0	0
7067	THRA	0	0	0	0	0	1	0	0	0	0	0	0	0	0	0	0	0	0	0
7070	THY1	0	0	0	0	0	0	0	0	0	0	0	0	0	0	1	0	0	0	0
7076	TIMP1	0	0	0	0	0	1	0	0	0	0	0	0	0	0	0	0	0	0	0
7077	TIMP2	0	0	0	0	0	1	0	0	0	0	0	0	0	0	0	0	0	0	0
7082	TJP1	0	0	0	0	0	0	0	0	0	0	1	0	0	0	0	0	0	0	0
7094	TLN1	0	0	0	0	0	0	0	0	0	0	0	0	0	0	0	0	0	0	1
7099	TLR4	0	0	0	0	0	0	0	1	0	0	0	0	0	0	0	0	0	0	0
7122	CLDN5	0	0	0	0	0	1	0	0	0	0	0	0	0	0	0	0	0	0	0
7124	TNF	0	1	0	0	0	1	0	1	0	0	1	1	1	0	1	0	0	0	0
7125	TNNC2	0	0	0	0	0	0	0	0	0	0	0	0	0	0	0	0	0	0	1
7132	TNFRSF1A	0	0	0	0	0	1	0	0	0	0	0	0	0	0	0	0	0	0	0
7133	TNFRSF1B	0	0	0	0	0	1	0	0	0	0	1	0	0	0	0	0	0	0	0
7134	TNNC1	0	0	0	0	0	0	0	0	0	0	0	0	0	0	0	0	0	0	1
7150	TOP1	0	0	0	1	0	0	0	0	0	0	0	0	0	0	0	1	0	0	0
7157	TP53	0	1	0	1	0	1	0	1	0	0	1	0	0	0	0	0	0	0	0
7161	TP73	0	0	0	0	0	1	0	0	0	0	0	0	0	0	0	0	0	0	0
7168	TPM1	0	0	0	0	0	0	0	0	0	0	0	0	0	0	0	0	0	0	1
7169	TPM2	0	0	0	0	0	0	0	0	0	0	0	0	0	0	0	0	0	0	1
7170	TPM3	0	0	0	0	0	0	0	0	0	0	0	0	0	0	0	0	0	0	1
7185	TRAF1	0	0	0	0	0	0	0	0	1	0	0	0	0	0	0	0	0	0	0
7188	TRAF5	0	0	0	0	0	0	0	0	0	0	1	0	0	0	0	0	0	0	0
7251	TSG101	0	0	0	0	0	0	0	0	0	0	0	0	0	0	0	0	0	1	0
7277	TUBA4A	0	0	0	0	1	1	0	0	0	0	1	0	0	0	0	0	0	0	0
7278	TUBA3C	0	0	0	0	1	1	0	0	0	0	1	0	0	0	0	0	0	0	0
7280	TUBB2A	0	0	0	0	1	1	0	0	0	0	0	0	0	0	0	0	0	0	0
7283	TUBG1	0	0	0	0	0	0	0	1	0	0	0	0	0	0	0	0	0	0	0
7295	TXN	0	1	0	0	0	0	0	0	0	0	1	0	0	0	0	0	0	0	0
7314	UBB	0	0	0	0	1	1	0	0	0	1	0	0	0	0	1	1	1	1	0
7316	UBC	0	0	0	0	1	1	0	0	0	1	0	0	0	0	1	1	1	1	0
7317	UBA1	0	0	0	0	0	1	0	0	0	0	0	0	0	0	0	0	0	0	0
7321	UBE2D1	0	0	0	0	0	1	0	0	0	0	0	0	0	0	0	0	0	0	0
7329	UBE2I	0	0	0	0	0	0	0	0	0	0	0	0	0	0	0	0	0	1	0
7332	UBE2L3	0	1	0	0	0	0	0	0	0	0	0	0	0	0	0	0	0	0	0
7341	SUMO1	0	0	0	0	0	0	0	0	0	0	0	0	0	0	0	0	0	1	0
7342	UBP1	0	0	0	0	0	1	0	0	0	0	0	0	0	0	0	0	0	0	0
7368	UGT8	0	0	0	0	0	0	0	0	0	0	1	0	0	0	0	0	0	0	0
7374	UNG	0	0	0	0	0	0	0	1	0	0	0	0	0	1	0	0	0	0	0
7409	VAV1	0	1	0	0	0	0	0	0	0	0	0	1	0	0	0	0	0	0	0
7410	VAV2	0	0	0	0	0	0	0	0	0	0	0	1	0	0	0	0	0	0	0
7412	VCAM1	0	0	0	0	0	1	0	0	1	0	1	0	0	0	0	0	0	0	0
7414	VCL	0	1	0	0	0	0	0	0	0	0	0	0	0	0	0	0	0	0	0
7416	VDAC1	0	0	0	0	0	0	0	1	0	0	0	0	0	0	0	0	0	0	0
7421	VDR	0	0	0	0	0	0	0	0	0	0	1	0	0	0	0	0	0	0	0
7422	VEGFA	0	0	0	0	0	1	0	0	0	0	1	0	0	0	0	0	0	0	0
7430	EZR	1	0	0	0	0	0	0	1	0	0	1	0	0	0	0	0	0	0	0
7431	VIM	0	0	0	0	0	0	1	0	0	0	1	0	0	0	0	0	0	0	1
7432	VIP	0	0	0	0	0	0	0	0	0	0	1	0	0	0	0	0	0	0	0
7433	VIPR1	0	0	0	0	0	0	0	0	0	0	1	0	0	0	0	0	0	0	0
7448	VTN	0	0	0	0	0	1	0	0	0	0	1	0	0	0	0	0	0	0	0
7453	WARS	0	0	0	0	0	0	0	0	0	1	0	0	0	0	0	0	0	0	0
7465	WEE1	0	0	0	0	0	0	0	1	0	0	0	0	0	0	0	0	0	0	0
7469	WHSC2	0	0	0	0	0	1	0	0	0	0	0	0	0	0	0	0	0	0	0
7490	WT1	0	1	0	0	0	0	0	0	0	0	0	0	0	0	0	0	0	0	0
7514	XPO1	0	0	0	0	1	0	0	1	0	0	0	0	0	0	1	0	0	0	0
7520	XRCC5	0	0	0	0	0	1	0	0	0	0	0	0	0	1	0	0	0	0	0
7528	YY1	0	0	0	0	0	1	0	0	0	0	0	0	0	0	0	0	0	0	0
7529	YWHAB	0	0	0	0	0	0	0	1	0	0	1	0	0	0	0	0	0	0	0
7531	YWHAE	0	0	0	0	0	0	0	1	0	0	1	0	0	0	0	0	0	0	0
7532	YWHAG	0	0	0	0	0	0	0	1	0	0	0	0	0	0	0	0	0	0	0
7533	YWHAH	0	0	0	0	0	0	0	1	0	0	0	0	0	0	0	0	0	0	0
7534	YWHAZ	0	0	0	0	0	0	0	1	0	0	0	0	0	0	0	0	0	0	0
7535	ZAP70	0	0	0	0	0	0	0	0	0	0	1	1	0	0	0	0	0	0	0
7841	GCS1	0	0	0	0	0	0	0	0	0	0	1	1	1	0	0	0	0	0	0
7846	TUBA1A	0	0	0	0	1	1	0	0	0	0	1	0	0	0	0	0	0	0	0
7852	CXCR4	0	1	0	0	0	1	0	0	0	0	1	0	1	0	0	0	0	0	0
7936	RDBP	0	0	0	0	0	1	0	0	0	0	0	0	0	0	0	0	0	0	0
7941	PLA2G7	0	0	0	0	0	0	0	0	0	0	1	0	0	0	0	0	0	0	0
7994	MYST3	0	0	0	0	0	0	0	0	0	0	0	0	0	1	0	0	0	0	0
8021	NUP214	0	0	0	0	1	0	0	0	0	0	0	0	0	0	0	0	0	0	0
8065	CUL5	0	0	0	0	0	0	1	0	0	0	0	0	0	0	0	0	0	0	0
8140	SLC7A5	0	0	0	0	0	0	0	0	0	0	0	1	0	0	0	0	0	0	0
8148	TAF15	0	0	0	0	0	1	0	0	0	0	0	0	0	0	0	0	0	0	0
8178	ELL	0	0	0	0	0	1	0	0	0	0	0	0	0	0	0	0	0	0	0
8202	NCOA3	0	0	0	0	0	1	0	0	0	0	0	0	0	0	0	0	0	0	0
8290	HIST3H3	0	0	0	0	0	1	0	0	0	0	0	0	0	0	0	0	0	0	0
8294	HIST1H4I	0	0	0	0	0	1	0	0	0	0	0	0	0	0	0	0	0	0	0
8329	HIST1H2AI	0	0	0	0	0	1	0	0	0	0	0	0	0	0	0	0	0	0	0
8330	HIST1H2AK	0	0	0	0	0	1	0	0	0	0	0	0	0	0	0	0	0	0	0
8331	HIST1H2AJ	0	0	0	0	0	1	0	0	0	0	0	0	0	0	0	0	0	0	0
8332	HIST1H2AL	0	0	0	0	0	1	0	0	0	0	0	0	0	0	0	0	0	0	0
8334	HIST1H2AC	0	0	0	0	0	1	0	0	0	0	0	0	0	0	0	0	0	0	0
8335	HIST1H2AB	0	0	0	0	0	1	0	0	0	0	0	0	0	0	0	0	0	0	0
8336	HIST1H2AM	0	0	0	0	0	1	0	0	0	0	0	0	0	0	0	0	0	0	0
8337	HIST2H2AA3	0	0	0	0	0	1	0	0	0	0	0	0	0	0	0	0	0	0	0
8338	HIST2H2AC	0	0	0	0	0	1	0	0	0	0	0	0	0	0	0	0	0	0	0
8339	HIST1H2BG	0	0	0	0	0	1	0	0	0	0	0	0	0	0	0	0	0	0	0
8340	HIST1H2BL	0	0	0	0	0	1	0	0	0	0	0	0	0	0	0	0	0	0	0
8341	HIST1H2BN	0	0	0	0	0	1	0	0	0	0	0	0	0	0	0	0	0	0	0
8342	HIST1H2BM	0	0	0	0	0	1	0	0	0	0	0	0	0	0	0	0	0	0	0
8343	HIST1H2BF	0	0	0	0	0	1	0	0	0	0	0	0	0	0	0	0	0	0	0
8344	HIST1H2BE	0	0	0	0	0	1	0	0	0	0	0	0	0	0	0	0	0	0	0
8345	HIST1H2BH	0	0	0	0	0	1	0	0	0	0	0	0	0	0	0	0	0	0	0
8346	HIST1H2BI	0	0	0	0	0	1	0	0	0	0	0	0	0	0	0	0	0	0	0
8347	HIST1H2BC	0	0	0	0	0	1	0	0	0	0	0	0	0	0	0	0	0	0	0
8348	HIST1H2BO	0	0	0	0	0	1	0	0	0	0	0	0	0	0	0	0	0	0	0
8349	HIST2H2BE	0	0	0	0	0	1	0	0	0	0	0	0	0	0	0	0	0	0	0
8350	HIST1H3A	0	0	0	0	0	1	0	0	0	0	0	0	0	0	0	0	0	0	0
8351	HIST1H3D	0	0	0	0	0	1	0	0	0	0	0	0	0	0	0	0	0	0	0
8352	HIST1H3C	0	0	0	0	0	1	0	0	0	0	0	0	0	0	0	0	0	0	0
8353	HIST1H3E	0	0	0	0	0	1	0	0	0	0	0	0	0	0	0	0	0	0	0
8354	HIST1H3I	0	0	0	0	0	1	0	0	0	0	0	0	0	0	0	0	0	0	0
8355	HIST1H3G	0	0	0	0	0	1	0	0	0	0	0	0	0	0	0	0	0	0	0
8356	HIST1H3J	0	0	0	0	0	1	0	0	0	0	0	0	0	0	0	0	0	0	0
8357	HIST1H3H	0	0	0	0	0	1	0	0	0	0	0	0	0	0	0	0	0	0	0
8358	HIST1H3B	0	0	0	0	0	1	0	0	0	0	0	0	0	0	0	0	0	0	0
8359	HIST1H4A	0	0	0	0	0	1	0	0	0	0	0	0	0	0	0	0	0	0	0
8360	HIST1H4D	0	0	0	0	0	1	0	0	0	0	0	0	0	0	0	0	0	0	0
8361	HIST1H4F	0	0	0	0	0	1	0	0	0	0	0	0	0	0	0	0	0	0	0
8362	HIST1H4K	0	0	0	0	0	1	0	0	0	0	0	0	0	0	0	0	0	0	0
8363	HIST1H4J	0	0	0	0	0	1	0	0	0	0	0	0	0	0	0	0	0	0	0
8364	HIST1H4C	0	0	0	0	0	1	0	0	0	0	0	0	0	0	0	0	0	0	0
8365	HIST1H4H	0	0	0	0	0	1	0	0	0	0	0	0	0	0	0	0	0	0	0
8366	HIST1H4B	0	0	0	0	0	1	0	0	0	0	0	0	0	0	0	0	0	0	0
8367	HIST1H4E	0	0	0	0	0	1	0	0	0	0	0	0	0	0	0	0	0	0	0
8368	HIST1H4L	0	0	0	0	0	1	0	0	0	0	0	0	0	0	0	0	0	0	0
8369	HIST1H4G	0	0	0	0	0	1	0	0	0	0	0	0	0	0	0	0	0	0	0
8370	HIST2H4A	0	0	0	0	0	1	0	0	0	0	0	0	0	0	0	0	0	0	0
8398	PLA2G6	0	0	0	0	0	0	0	0	0	0	1	0	0	0	0	0	0	0	0
8399	PLA2G10	0	0	0	0	0	0	0	0	0	0	1	0	0	0	0	0	0	0	0
8459	TPST2	0	0	0	0	0	0	0	0	0	0	1	0	0	0	0	0	0	0	0
8460	TPST1	0	0	0	0	0	0	0	0	0	0	1	0	0	0	0	0	0	0	0
8487	SIP1	0	0	0	0	0	0	0	0	0	0	0	0	0	1	0	0	0	0	0
8520	HAT1	0	0	0	0	0	0	0	0	0	0	1	0	0	0	0	0	0	0	0
8534	CHST1	0	0	0	0	0	0	0	0	0	0	0	1	0	0	0	0	0	0	0
8536	CAMK1	0	0	0	0	0	1	0	0	0	0	0	0	0	0	0	0	0	0	0
8567	MADD	0	0	0	0	0	0	0	0	0	0	1	0	0	0	0	0	0	0	0
8600	TNFSF11	0	0	0	0	0	0	0	1	0	0	1	0	0	0	0	0	0	0	0
8605	PLA2G4C	0	0	0	0	0	0	0	0	0	0	1	0	0	0	0	0	0	0	0
8648	NCOA1	0	0	0	0	0	1	0	1	0	0	0	0	0	0	0	0	0	0	0
8651	SOCS1	0	1	0	0	0	0	0	0	0	0	0	0	0	0	0	0	0	0	0
8681	PLA2G4B	0	0	0	0	0	0	0	0	0	0	1	0	0	0	0	0	0	0	0
8685	MARCO	0	0	0	0	0	0	0	1	0	0	0	0	0	0	0	0	0	0	0
8702	B4GALT4	0	0	0	0	0	0	0	0	0	0	0	1	0	0	0	0	0	0	0
8703	B4GALT3	0	0	0	0	0	0	0	0	0	0	0	1	0	0	0	0	0	0	0
8704	B4GALT2	0	0	0	0	0	0	0	0	0	0	0	1	0	0	0	0	0	0	0
8705	B3GALT4	0	0	0	0	0	0	0	0	0	0	0	1	0	0	0	0	0	0	0
8706	B3GALNT1	0	0	0	0	0	0	0	0	0	0	0	1	0	0	0	0	0	0	0
8707	B3GALT2	0	0	0	0	0	0	0	0	0	0	0	1	0	0	0	0	0	0	0
8708	B3GALT1	0	0	0	0	0	0	0	0	0	0	0	1	0	0	0	0	0	0	0
8717	TRADD	0	0	0	0	0	0	0	0	0	0	1	0	0	0	0	0	0	0	0
8721	EDF1	0	0	0	0	0	1	0	0	0	0	0	0	0	0	0	0	0	0	0
8726	EED	0	1	0	0	0	0	0	0	0	0	0	0	0	1	1	0	0	0	0
8732	RNGTT	0	0	0	0	0	1	0	0	0	0	0	0	0	0	0	0	0	0	0
8735	MYH13	0	0	0	0	0	0	0	0	0	0	0	0	0	0	0	0	0	0	1
8740	TNFSF14	0	1	0	0	0	0	0	0	0	0	0	0	0	0	0	0	0	0	0
8743	TNFSF10	0	0	0	0	0	1	0	0	0	0	1	0	0	0	0	0	0	0	0
8766	RAB11A	0	1	0	0	0	0	0	0	0	0	0	0	0	0	0	0	0	0	0
8789	FBP2	0	0	0	0	0	0	0	0	0	0	0	0	0	0	1	0	0	0	0
8793	TNFRSF10D	0	0	0	0	0	0	0	0	0	0	1	0	0	0	0	0	0	0	0
8794	TNFRSF10C	0	0	0	0	0	0	0	0	0	0	1	0	0	0	0	0	0	0	0
8795	TNFRSF10B	0	0	0	0	0	0	0	0	0	0	1	0	0	0	0	0	0	0	0
8797	TNFRSF10A	0	0	0	0	0	0	0	0	0	0	1	0	0	0	0	0	0	0	0
8815	BANF1	1	0	0	0	0	0	0	0	0	0	0	0	0	1	1	0	0	0	0
8850	PCAF	0	0	0	0	0	1	0	0	0	0	0	0	0	0	0	0	0	0	0
8851	CDK5R1	0	0	0	0	0	1	0	0	0	0	0	0	0	0	0	0	0	0	0
8862	APLN	0	0	0	0	0	0	0	0	0	0	1	0	0	0	0	0	0	0	0
8874	ARHGEF7	0	1	0	0	0	0	0	0	0	0	0	0	0	0	0	0	0	0	0
8894	EIF2S2	0	0	0	0	0	1	0	0	0	0	0	0	0	0	0	0	0	0	0
8900	CCNA1	0	0	0	0	0	1	0	0	0	0	0	0	0	0	0	0	0	0	0
8905	AP1S2	0	1	0	0	0	0	0	0	0	0	0	0	1	0	0	0	0	0	0
8906	AP1G2	0	1	0	0	0	0	0	0	0	0	0	0	1	0	0	0	0	0	0
8907	AP1M1	0	1	0	0	0	0	0	0	0	0	0	0	1	0	0	0	0	0	0
8943	AP3D1	0	1	0	0	0	0	0	0	0	0	0	0	0	0	1	0	0	0	0
8945	BTRC	0	0	0	0	0	0	0	0	1	0	0	0	0	0	0	0	0	0	0
8968	HIST1H3F	0	0	0	0	0	1	0	0	0	0	0	0	0	0	0	0	0	0	0
8969	HIST1H2AG	0	0	0	0	0	1	0	0	0	0	0	0	0	0	0	0	0	0	0
8970	HIST1H2BJ	0	0	0	0	0	1	0	0	0	0	0	0	0	0	0	0	0	0	0
8976	WASL	0	1	0	0	0	0	0	0	0	0	0	0	0	0	0	0	0	0	0
9020	MAP3K14	0	0	0	0	0	1	0	0	0	0	0	0	0	0	0	0	0	0	0
9044	BTAF1	0	0	0	0	0	1	0	0	0	0	0	0	0	0	0	0	0	0	0
9076	CLDN1	0	0	0	0	0	1	0	0	0	0	0	0	0	0	0	0	0	0	0
9131	AIFM1	0	0	0	0	0	0	0	1	0	0	1	0	0	0	0	0	0	0	0
9133	CCNB2	0	0	0	0	0	0	0	1	0	0	0	0	0	0	0	0	0	0	0
9138	ARHGEF1	0	0	0	0	0	0	0	0	0	0	0	0	1	0	0	0	0	0	0
9146	HGS	1	0	0	0	0	0	0	0	0	0	0	0	0	0	0	0	0	0	0
9150	CTDP1	0	0	0	0	0	1	0	0	0	0	0	0	0	0	0	0	0	0	0
9159	PCSK7	0	0	0	0	0	0	0	0	0	0	0	1	0	0	0	0	0	0	0
9255	SCYE1	0	0	0	0	0	1	0	0	0	0	0	0	0	0	0	0	0	0	0
9308	CD83	0	0	0	0	0	1	0	1	0	0	0	0	0	0	0	0	0	0	0
9328	GTF3C5	0	0	0	0	0	1	0	0	0	0	0	0	0	0	0	0	0	0	0
9329	GTF3C4	0	0	0	0	0	1	0	0	0	0	0	0	0	0	0	0	0	0	0
9330	GTF3C3	0	0	0	0	0	1	0	0	0	0	0	0	0	0	0	0	0	0	0
9331	B4GALT6	0	0	0	0	0	0	0	0	0	0	0	1	0	0	0	0	0	0	0
9333	TGM5	0	0	0	0	0	0	0	0	0	0	1	0	1	0	0	0	0	0	0
9397	NMT2	0	0	0	0	0	0	0	0	0	0	0	0	0	0	1	0	0	0	0
9412	MED21	0	0	0	0	0	1	0	0	0	0	0	0	0	0	0	0	0	0	0
9414	TJP2	0	0	0	0	0	1	0	0	0	0	1	0	0	0	0	0	0	0	0
9435	CHST2	0	0	0	0	0	0	0	0	0	0	0	1	0	0	0	0	0	0	0
9459	ARHGEF6	0	1	0	0	0	0	0	0	0	0	0	0	0	0	0	0	0	0	0
9469	CHST3	0	0	0	0	0	0	0	0	0	0	0	1	0	0	0	0	0	0	0
9486	CHST10	0	0	0	0	0	0	0	0	0	0	0	1	0	0	0	0	0	0	0
9491	PSMF1	0	0	0	0	0	1	1	0	0	0	0	0	0	1	0	0	0	0	0
9536	PTGES	0	0	0	0	0	0	0	0	0	1	0	0	0	0	0	0	0	0	0
9555	H2AFY	0	0	0	0	0	1	0	0	0	0	0	0	0	0	0	0	0	0	0
9564	BCAR1	0	0	0	0	0	1	0	0	0	0	0	0	0	0	0	0	0	0	0
9582	APOBEC3B	1	0	0	0	0	0	0	0	0	0	0	0	0	0	0	0	0	0	0
9601	PDIA4	0	0	0	0	0	0	0	0	0	0	1	0	0	0	0	0	0	0	0
9618	TRAF4	0	0	0	0	0	1	0	0	0	0	0	0	0	0	0	0	0	0	0
9629	CLCA3	0	0	0	0	0	0	0	0	0	0	1	0	0	0	0	0	0	0	0
9635	CLCA2	0	0	0	0	0	0	0	0	0	0	1	0	0	0	0	0	0	0	0
9636	ISG15	0	0	0	0	0	1	0	0	0	0	0	0	0	0	0	0	0	0	0
9641	IKBKE	0	0	0	0	0	0	0	0	0	0	1	0	0	0	0	0	0	0	0
9647	PPM1F	0	0	0	0	0	1	0	0	0	0	0	0	0	0	0	0	0	0	0
9651	PLCH2	0	0	0	0	0	0	0	0	0	0	1	0	0	0	0	0	0	0	0
9669	EIF5B	0	0	0	0	0	0	0	0	0	0	0	0	0	0	1	0	0	0	0
9672	SDC3	0	0	0	0	0	1	0	0	0	0	1	0	0	0	0	0	0	0	0
9730	VPRBP	0	0	0	0	0	0	0	1	0	0	0	0	0	0	0	0	0	0	0
9733	SART3	0	0	0	0	0	1	0	0	0	0	0	0	0	0	0	0	0	0	0
9844	ELMO1	0	1	0	0	0	0	0	0	0	0	0	0	0	0	0	0	0	0	0
9861	PSMD6	0	0	0	0	0	1	1	0	0	0	0	0	0	1	0	0	0	0	0
9902	MRC2	0	0	0	0	0	1	0	0	0	0	1	0	0	0	0	0	0	0	0
9972	NUP153	0	0	0	0	1	0	0	0	0	0	0	0	0	0	0	0	0	0	0
9978	RBX1	0	0	0	0	0	0	1	0	0	0	0	0	0	0	0	0	0	0	0
10000	AKT3	0	0	0	0	0	1	0	1	0	0	1	0	0	0	0	0	0	0	0
10005	ACOT8	0	1	0	0	0	0	0	0	0	0	0	0	0	0	0	0	0	0	0
10013	HDAC6	0	0	0	0	0	0	0	0	0	0	1	0	1	0	0	0	0	0	0
10015	PDCD6IP	1	1	0	0	0	0	0	0	0	0	0	0	0	0	0	0	0	1	0
10018	BCL2L11	0	0	0	0	0	1	0	0	0	0	0	0	0	0	0	0	0	0	0
10053	AP1M2	0	0	0	0	0	0	0	0	0	0	0	0	1	0	0	0	0	0	0
10130	PDIA6	0	0	0	0	0	0	0	0	0	0	1	0	0	0	0	0	0	0	0
10164	CHST4	0	0	0	0	0	0	0	0	0	0	0	1	0	0	0	0	0	0	0
10197	PSME3	0	0	0	0	0	1	1	0	0	0	0	0	0	1	0	0	0	0	0
10204	NUTF2	0	0	0	0	0	0	0	0	0	0	0	0	0	0	1	0	0	0	0
10226	M6PRBP1	1	0	0	0	0	0	0	0	0	0	0	0	1	0	1	0	0	0	0
10242	KCNMB2	0	0	0	0	0	0	0	0	0	0	1	0	0	0	0	0	0	0	0
10262	SF3B4	0	0	0	0	0	0	0	1	0	0	0	0	0	0	0	0	0	0	0
10317	B3GALT5	0	0	0	0	0	0	0	0	0	0	0	1	0	0	0	0	0	0	0
10318	TNIP1	0	1	0	0	0	0	0	0	0	0	0	0	0	0	1	0	0	0	0
10319	LAMC3	0	0	0	0	0	1	0	0	0	0	0	0	0	0	0	0	0	0	0
10332	CLEC4M	0	0	0	0	0	0	0	0	0	0	1	0	0	0	0	0	0	0	0
10346	TRIM22	0	0	0	0	0	1	0	0	0	0	0	0	0	0	0	0	0	0	0
10376	TUBA1B	0	0	0	0	1	1	0	0	0	0	1	0	0	0	0	0	0	0	0
10381	TUBB3	0	0	0	0	1	1	0	0	0	0	0	0	0	0	0	0	0	0	0
10382	TUBB4	0	0	0	0	1	1	0	0	0	0	0	0	0	0	0	0	0	0	0
10383	TUBB2C	0	0	0	0	1	1	0	0	0	0	0	0	0	0	0	0	0	0	0
10397	NDRG1	0	0	0	0	0	0	0	0	0	0	0	0	0	0	0	0	0	0	1
10399	GNB2L1	0	1	0	0	0	0	0	0	0	0	0	0	0	0	0	0	0	0	0
10451	VAV3	0	0	0	0	0	0	0	0	0	0	0	1	0	0	0	0	0	0	0
10488	CREB3	1	0	0	0	0	1	0	0	0	0	0	0	1	0	0	0	0	0	0
10499	NCOA2	0	0	0	0	0	1	0	0	0	0	0	0	0	0	0	0	0	0	0
10507	SEMA4D	0	0	0	0	0	1	0	0	0	0	0	0	0	0	0	0	0	0	0
10524	HTATIP	0	0	0	0	0	1	0	0	0	0	0	0	0	0	0	0	0	0	0
10527	IPO7	0	0	0	1	0	0	0	1	0	0	0	0	0	1	1	1	0	0	0
10537	UBD	0	0	0	0	1	1	0	0	0	1	0	0	0	0	1	1	1	1	0
10553	HTATIP2	0	0	0	0	0	1	0	0	0	0	0	0	0	0	0	0	0	0	0
10561	IFI44	0	0	0	0	0	1	0	0	0	0	0	0	0	0	0	0	0	0	0
10567	RABAC1	0	0	0	0	0	0	0	0	0	0	0	0	1	0	0	0	0	0	0
10575	CCT4	0	0	0	0	0	1	0	0	0	0	0	0	0	1	0	0	0	0	0
10614	HEXIM1	0	0	0	0	0	1	0	0	0	0	0	0	0	0	0	0	0	0	0
10621	POLR3F	0	0	0	0	0	1	0	0	0	0	0	0	0	0	0	0	0	0	0
10622	POLR3G	0	0	0	0	0	1	0	0	0	0	0	0	0	0	0	0	0	0	0
10623	POLR3C	0	0	0	0	0	1	0	0	0	0	0	0	0	0	0	0	0	0	0
10657	KHDRBS1	0	0	0	0	1	0	0	0	0	0	0	0	0	0	0	0	0	0	0
10663	CXCR6	0	0	0	0	0	0	0	0	0	0	1	0	0	0	0	0	0	0	0
10673	TNFSF13B	0	0	0	0	0	0	0	0	0	0	1	0	0	0	0	0	0	0	0
10728	PTGES3	0	0	0	0	0	0	0	1	0	0	0	0	0	0	0	0	0	0	0
10787	NCKAP1	0	0	0	0	0	0	0	0	0	0	1	0	0	0	0	0	0	0	0
10825	NEU3	0	0	0	0	0	0	0	0	0	0	1	0	0	0	0	0	0	0	0
10846	PDE10A	0	0	0	0	0	1	0	0	0	0	0	0	0	0	0	0	0	0	0
10855	HPSE	0	0	0	0	0	1	0	0	0	0	0	0	0	0	0	0	0	0	0
10905	MAN1A2	0	0	0	0	0	0	0	0	0	0	1	1	1	0	0	0	0	0	0
10914	PAPOLA	0	0	0	0	0	1	0	1	0	0	0	0	0	0	0	0	0	0	0
10915	TCERG1	0	0	0	0	0	1	0	0	0	0	0	0	0	0	0	0	0	0	0
10923	SUB1	0	0	0	0	0	1	0	0	0	0	0	0	0	0	0	0	0	0	0
10947	AP3M2	0	0	0	0	0	0	0	0	0	0	0	0	1	0	0	0	0	0	0
10954	PDIA5	0	0	0	0	0	0	0	0	0	0	1	0	0	0	0	0	0	0	0
10971	YWHAQ	0	0	0	0	0	0	0	1	0	0	0	0	0	0	0	0	0	0	0
10980	COPS6	0	0	0	0	0	0	0	1	0	0	0	0	0	0	0	0	0	0	0
10992	SF3B2	0	0	0	0	0	0	0	1	0	0	0	0	0	0	0	0	0	0	0
11004	KIF2C	0	0	0	0	0	1	0	0	0	0	0	0	0	0	0	0	0	0	0
11034	DSTN	0	0	0	0	0	0	0	0	0	0	1	0	0	0	0	0	0	0	0
11097	NUPL2	0	0	0	0	1	0	0	1	0	0	0	0	0	0	0	0	0	0	0
11103	KRR1	0	0	0	0	1	0	0	0	0	0	0	0	0	0	0	0	0	0	0
11128	POLR3A	0	0	0	0	0	1	0	0	0	0	0	0	0	0	0	0	0	0	0
11140	CDC37	0	0	0	0	0	1	0	0	0	0	0	0	0	0	0	0	0	0	0
11143	MYST2	0	0	0	0	0	0	0	0	0	0	0	0	0	1	0	0	0	0	0
11168	PSIP1	0	0	0	0	0	0	0	0	0	0	0	0	0	1	0	0	0	0	0
11200	CHEK2	0	0	0	0	0	0	0	1	0	0	0	0	0	0	0	0	0	0	0
11253	MAN1B1	0	0	0	0	0	0	0	0	0	0	1	1	1	0	0	0	0	0	0
11262	SP140	0	0	0	0	0	0	1	0	0	0	0	0	0	0	0	0	0	0	0
11282	MGAT4B	0	0	0	0	0	0	0	0	0	0	0	1	1	0	0	0	0	0	0
11320	MGAT4A	0	0	0	0	0	0	0	0	0	0	0	1	1	0	0	0	0	0	0
11346	SYNPO	0	1	0	0	0	0	0	0	0	0	0	0	0	0	0	0	0	0	0
22798	LAMB4	0	0	0	0	0	1	0	0	0	0	0	0	0	0	0	0	0	0	0
22802	CLCA4	0	0	0	0	0	0	0	0	0	0	1	0	0	0	0	0	0	0	0
22861	NLRP1	0	0	0	0	0	0	0	0	0	0	1	0	0	0	0	0	0	0	0
22938	SNW1	0	0	0	0	0	1	0	0	0	0	0	0	0	0	0	0	0	0	0
22954	TRIM32	0	0	0	0	0	1	0	0	0	0	0	0	0	0	0	0	0	0	0
22984	PDCD11	0	0	0	0	0	1	0	0	0	0	0	0	0	0	0	0	0	0	0
23007	PLCH1	0	0	0	0	0	0	0	0	0	0	1	0	0	0	0	0	0	0	0
23127	GLT25D2	0	0	0	0	0	0	0	0	0	0	1	0	0	0	0	0	0	0	0
23193	GANAB	0	0	0	0	0	0	0	0	0	0	1	1	1	0	0	0	0	0	0
23198	PSME4	0	0	0	0	0	1	1	0	0	0	0	0	0	1	0	0	0	0	0
23236	PLCB1	0	0	0	0	0	1	0	0	0	0	1	0	0	0	0	0	0	0	0
23237	ARC	0	0	0	0	0	0	0	0	0	0	1	0	0	0	0	0	0	0	0
23291	FBXW11	0	0	0	0	0	0	0	0	1	0	0	0	0	0	0	0	0	0	0
23324	MAN2B2	0	0	0	0	0	0	0	0	0	0	1	1	1	0	0	0	0	0	0
23405	DICER1	0	0	0	0	0	1	0	0	0	0	0	0	0	0	0	0	0	0	0
23411	SIRT1	0	0	0	0	0	1	0	0	0	0	0	0	0	0	0	0	0	0	0
23435	TARDBP	0	0	0	0	0	1	0	0	0	0	0	0	0	0	0	0	0	0	0
23438	HARS2	0	0	0	0	0	0	0	0	0	0	0	0	0	0	1	0	0	0	0
23443	SLC35A3	0	0	0	0	0	0	0	0	0	0	0	0	1	0	0	0	0	0	0
23468	CBX5	0	0	0	0	0	1	0	0	0	0	0	0	0	0	0	0	0	0	0
23522	MYST4	0	0	0	0	0	0	0	0	0	0	0	0	0	1	0	0	0	0	0
23563	CHST5	0	0	0	0	0	0	0	0	0	0	0	1	0	0	0	0	0	0	0
23583	SMUG1	0	0	0	0	0	0	0	1	0	0	0	0	0	0	0	0	0	0	0
23613	ZMYND8	0	0	0	0	0	0	0	0	0	0	1	0	0	0	0	0	0	0	0
23633	KPNA6	0	0	0	0	0	0	0	0	0	0	0	0	0	1	1	0	0	0	0
23636	NUP62	0	0	0	0	1	0	0	0	0	0	0	0	0	0	0	0	0	0	0
23683	PRKD3	0	0	0	0	0	1	0	0	0	0	0	0	0	0	0	0	0	0	0
24137	KIF4A	1	0	0	0	0	0	0	0	0	0	0	0	0	0	0	0	0	0	0
25834	MGAT4C	0	0	0	0	0	0	0	0	0	0	0	1	1	0	0	0	0	0	0
25920	RP13-122B23.3	0	0	0	0	0	1	0	0	0	0	0	0	0	0	0	0	0	0	0
25930	PTPN23	0	0	0	0	0	1	0	0	0	0	0	0	0	0	0	0	0	0	0
26279	PLA2G2D	0	0	0	0	0	0	0	0	0	0	1	0	0	0	0	0	0	0	0
26985	AP3M1	0	1	0	0	0	0	0	0	0	0	0	0	0	0	0	0	0	0	0
26986	PABPC1	0	0	0	0	1	0	0	0	0	0	0	0	0	0	0	0	0	0	1
26998	FETUB	0	0	0	0	0	0	0	0	0	0	0	1	0	0	0	0	0	0	0
27035	NOX1	0	1	0	0	0	0	0	0	0	0	1	1	0	0	0	0	0	0	0
27067	STAU2	1	0	0	0	0	0	0	0	0	0	0	0	0	0	0	0	0	0	0
27094	KCNMB3	0	0	0	0	0	0	0	0	0	0	1	0	0	0	0	0	0	0	0
27113	BBC3	0	0	0	0	0	0	0	0	0	0	1	0	0	0	0	0	0	0	0
27175	TUBG2	0	0	0	0	0	0	0	1	0	0	0	0	0	0	0	0	0	0	0
27336	HTATSF1	0	1	0	0	0	1	0	0	0	0	0	0	0	0	0	0	0	0	0
27345	KCNMB4	0	0	0	0	0	0	0	0	0	0	1	0	0	0	0	0	0	0	0
27350	APOBEC3C	0	0	0	0	0	0	1	0	0	0	0	0	0	0	0	0	0	0	0
29082	CHMP4A	0	0	0	0	0	0	0	0	0	0	0	0	0	0	0	0	0	1	0
29893	PSMC3IP	0	0	0	0	0	1	0	0	0	0	0	0	0	0	0	0	0	0	0
29935	RPA4	0	0	0	1	0	0	0	0	0	0	0	0	0	0	0	0	0	0	0
29949	IL19	0	0	0	0	0	1	0	0	0	0	0	0	0	0	0	0	0	0	0
29969	MDFIC	0	0	0	0	0	1	0	0	0	0	0	0	0	0	0	0	0	0	0
30009	TBX21	0	0	0	0	0	1	0	0	0	0	0	0	0	0	0	0	0	0	0
30814	PLA2G2E	0	0	0	0	0	0	0	0	0	0	1	0	0	0	0	0	0	0	0
30835	CD209	0	1	0	0	0	0	0	0	0	0	1	0	0	0	0	0	0	0	0
50487	PLA2G3	0	0	0	0	0	0	0	0	0	0	1	0	0	0	0	0	0	0	0
50489	CD207	0	0	0	0	0	0	0	0	0	0	1	0	0	0	0	0	0	0	0
50507	NOX4	0	0	0	0	0	0	0	0	0	0	1	1	0	0	0	0	0	0	0
50508	NOX3	0	0	0	0	0	0	0	0	0	0	1	1	0	0	0	0	0	0	0
50604	IL20	0	0	0	0	0	1	0	0	0	0	0	0	0	0	0	0	0	0	0
50810	HDGFRP3	0	0	0	1	0	0	0	1	0	0	0	0	0	1	1	0	0	0	0
50940	PDE11A	0	0	0	0	0	1	0	0	0	0	0	0	0	0	0	0	0	0	0
51022	GLRX2	0	0	0	0	0	0	0	0	0	0	0	0	0	0	0	0	0	0	1
51160	VPS28	1	0	0	0	0	0	0	0	0	0	0	0	0	0	0	0	0	0	0
51182	HSPA14	0	0	0	0	0	0	0	0	0	0	1	0	0	0	0	0	0	0	0
51196	PLCE1	0	0	0	0	0	1	0	0	0	0	1	0	0	0	0	0	0	0	0
51218	GLRX5	0	0	0	0	0	0	0	0	0	0	0	0	0	0	0	0	0	0	1
51332	SPTBN5	0	0	0	0	0	0	0	0	0	0	0	0	0	0	0	0	0	0	1
51341	ZBTB7A	0	0	0	0	0	1	0	0	0	0	0	0	0	0	0	0	0	0	0
51422	PRKAG2	0	0	0	0	0	1	0	0	0	0	0	0	0	0	1	0	0	0	0
51454	GULP1	0	0	0	0	0	0	0	0	0	0	1	0	0	0	0	0	0	0	0
51497	TH1L	0	0	0	0	0	1	0	0	0	0	0	0	0	0	0	0	0	0	0
51606	ATP6V1H	0	1	0	0	0	0	0	0	0	0	0	0	0	0	0	0	0	0	0
51652	VPS24	0	0	0	0	0	0	0	0	0	0	1	0	0	0	0	0	0	0	0
51692	CPSF3	0	0	0	0	0	1	0	0	0	0	0	0	0	0	0	0	0	0	0
51728	POLR3K	0	0	0	0	0	1	0	0	0	0	0	0	0	0	0	0	0	0	0
51807	TUBA8	0	0	0	0	1	1	0	0	0	0	1	0	0	0	0	0	0	0	0
53358	SHC3	0	0	0	0	0	1	0	0	0	0	0	0	0	0	0	0	0	0	0
53371	NUP54	0	0	0	0	0	0	0	1	0	0	0	0	0	0	0	0	0	0	0
53840	TRIM34	0	0	0	0	0	0	0	0	0	1	0	0	0	0	0	0	0	0	0
54145	H2BFS	0	0	0	0	0	1	0	0	0	0	0	0	0	0	0	0	0	0	0
54205	CYCS	0	0	0	0	0	1	0	1	0	0	1	1	0	0	0	0	0	0	1
54476	RNF216	0	0	0	0	0	0	1	0	0	0	0	0	0	0	0	0	0	0	0
55170	PRMT6	0	0	0	0	1	1	0	0	0	0	0	1	0	0	0	0	0	0	0
55506	H2AFY2	0	0	0	0	0	1	0	0	0	0	0	0	0	0	0	0	0	0	0
55512	SMPD3	0	0	0	0	0	0	0	0	0	0	1	0	0	0	0	0	0	0	0
55627	SMPD4	0	0	0	0	0	0	0	0	0	0	1	0	0	0	0	0	0	0	0
55690	PACS1	0	1	0	0	0	0	0	0	0	0	0	0	0	0	0	0	0	0	0
55703	POLR3B	0	0	0	0	0	1	0	0	0	0	0	0	0	0	0	0	0	0	0
55718	POLR3E	0	0	0	0	0	1	0	0	0	0	0	0	0	0	0	0	0	0	0
55766	H2AFJ	0	0	0	0	0	1	0	0	0	0	0	0	0	0	0	0	0	0	0
55830	GLT8D1	0	0	0	0	0	0	0	0	0	0	1	0	0	0	0	0	0	0	0
56548	CHST7	0	0	0	0	0	0	0	0	0	0	0	1	0	0	0	0	0	0	0
56604	TUBB4Q	0	0	0	0	0	1	0	0	0	0	0	0	0	0	0	0	0	0	0
56616	DIABLO	0	0	0	0	0	0	0	1	0	0	0	0	0	0	0	0	0	0	0
56623	INPP5E	1	0	0	0	0	0	0	0	0	0	0	0	0	0	0	0	0	0	0
56852	RAD18	0	0	0	0	0	0	0	0	0	0	0	0	0	1	0	0	0	0	0
56903	PAPOLB	0	0	0	0	0	1	0	0	0	0	0	0	0	0	0	0	0	0	0
57134	MAN1C1	0	0	0	0	0	0	0	0	0	0	1	1	1	0	0	0	0	0	0
57379	AICDA	0	0	0	0	0	0	1	0	0	0	0	0	0	0	0	0	0	0	0
57704	GBA2	0	0	0	0	0	0	0	0	0	0	1	1	1	0	0	0	0	0	0
57731	SPTBN4	0	0	0	0	0	0	0	0	0	0	0	0	0	0	0	0	0	0	1
57733	GBA3	0	0	0	0	0	0	0	0	0	0	1	1	1	0	0	0	0	0	0
58155	PTBP2	0	0	0	0	0	1	0	0	0	0	0	0	0	0	0	0	0	0	0
60489	APOBEC3G	0	0	0	1	0	0	1	0	0	0	0	0	0	0	0	1	0	1	0
64377	CHST8	0	0	0	0	0	0	0	0	0	0	0	1	0	0	0	0	0	0	0
64600	PLA2G2F	0	0	0	0	0	0	0	0	0	0	1	0	0	0	0	0	0	0	0
64714	PDIA2	0	0	0	0	0	0	0	0	0	0	1	0	0	0	0	0	0	0	0
64895	PAPOLG	0	0	0	0	0	1	0	0	0	0	0	0	0	0	0	0	0	0	0
64919	BCL11B	0	0	0	0	0	1	0	0	0	0	0	0	0	0	0	0	0	0	0
79400	NOX5	0	0	0	0	0	0	0	0	0	0	1	1	0	0	0	0	0	0	0
79694	MANEA	0	0	0	0	0	0	0	0	0	0	0	1	1	0	0	0	0	0	0
79709	GLT25D1	0	0	0	0	0	0	0	0	0	0	1	0	0	0	0	0	0	0	0
79720	VPS37B	1	0	0	0	0	0	0	0	0	0	0	0	0	0	0	0	0	0	0
79784	MYH14	0	0	0	0	0	0	0	0	0	0	0	0	0	0	0	0	0	0	1
79868	CXorf45	0	0	0	0	0	0	0	0	0	0	1	0	0	0	0	0	0	0	0
79902	NUP85	0	0	0	0	0	0	0	1	0	0	0	0	0	0	0	0	0	0	0
81027	TUBB1	0	0	0	0	1	1	0	0	0	0	0	0	0	0	0	0	0	0	0
81579	PLA2G12A	0	0	0	0	0	0	0	0	0	0	1	0	0	0	0	0	0	0	0
81631	MAP1LC3B	0	0	0	0	0	0	0	0	0	0	0	0	0	0	0	0	0	0	1
83468	GLT8D2	0	0	0	0	0	0	0	0	0	0	1	0	0	0	0	0	0	0	0
83539	CHST9	0	0	0	0	0	0	0	0	0	0	0	1	0	0	0	0	0	0	0
83660	TLN2	0	0	0	0	0	0	0	0	0	0	0	0	0	0	0	0	0	0	1
83737	ITCH	0	0	0	0	0	0	1	0	0	0	0	0	0	0	0	0	0	0	0
83740	H2AFB3	0	0	0	0	0	1	0	0	0	0	0	0	0	0	0	0	0	0	0
83953	FCAMR	0	0	0	0	0	0	0	0	0	0	1	0	0	0	0	0	0	0	0
84148	MYST1	0	0	0	0	0	0	0	0	0	0	0	0	0	1	0	0	0	0	0
84557	MAP1LC3A	0	0	0	0	0	0	0	0	0	0	0	0	0	0	0	0	0	0	1
84560	MT4	0	0	0	0	0	1	0	0	0	0	0	0	0	0	0	0	0	0	0
84617	TUBB6	0	0	0	0	1	1	0	0	0	0	0	0	0	0	0	0	0	0	0
84647	PLA2G12B	0	0	0	0	0	0	0	0	0	0	1	0	0	0	0	0	0	0	0
84717	HDGF2	0	0	0	0	0	0	0	0	0	0	0	0	0	1	0	0	0	0	0
84790	TUBA1C	0	0	0	0	1	1	0	0	0	0	1	0	0	0	0	0	0	0	0
84812	PLCD4	0	0	0	0	0	1	0	0	0	0	1	0	0	0	0	0	0	0	0
84823	LMNB2	0	0	0	0	0	1	0	1	0	0	0	0	0	0	0	0	0	0	0
85235	HIST1H2AH	0	0	0	0	0	1	0	0	0	0	0	0	0	0	0	0	0	0	0
85236	HIST1H2BK	0	0	0	0	0	1	0	0	0	0	0	0	0	0	0	0	0	0	0
85363	TRIM5	0	0	0	0	0	0	0	0	0	1	0	0	0	0	0	0	0	0	0
85417	CCNB3	0	0	0	0	0	0	0	1	0	0	0	0	0	0	0	0	0	0	0
89869	PLCZ1	0	0	0	0	0	0	0	0	0	0	1	0	0	0	0	0	0	0	0
90678	LRSAM1	1	0	0	0	0	0	0	0	0	0	0	0	0	0	0	0	0	0	0
92140	MTDH	0	0	0	0	0	0	0	0	0	0	1	0	0	0	0	0	0	0	0
92421	CHMP4C	0	0	0	0	0	0	0	0	0	0	0	0	0	0	0	0	0	1	0
92815	HIST3H2A	0	0	0	0	0	1	0	0	0	0	0	0	0	0	0	0	0	0	0
94239	H2AFV	0	0	0	0	0	1	0	0	0	0	0	0	0	0	0	0	0	0	0
113030	LOC113030	0	0	0	0	0	1	0	0	0	0	1	0	0	0	0	0	0	0	0
116180	A1	0	0	0	0	0	0	0	0	0	0	1	0	1	0	0	0	0	0	0
116440	A2	0	0	0	0	0	1	0	0	0	0	1	0	0	0	0	0	0	0	0
116440	A3	0	0	0	0	0	1	0	0	0	0	1	0	0	0	0	0	0	0	0
116840	CNTROB	0	0	0	0	0	0	0	0	0	0	1	0	0	0	0	0	0	0	0
117850	A4	0	0	0	0	0	0	0	0	0	1	0	0	0	0	0	0	0	0	0
121500	A5	0	0	0	0	0	1	0	0	0	0	0	0	0	0	0	0	0	0	0
124790	HEXIM2	0	0	0	0	0	1	0	0	0	0	0	0	0	0	0	0	0	0	0
126130	A6	0	0	0	0	0	0	0	0	0	0	0	1	0	0	0	0	0	0	0
126960	A7	0	0	0	0	0	1	0	0	0	0	0	0	0	0	0	0	0	0	0
128310	A8	0	0	0	0	0	1	0	0	0	0	0	0	0	0	0	0	0	0	0
128870	A9	0	0	0	0	0	0	0	0	0	0	0	0	0	0	0	0	0	1	0
129690	A10	0	0	0	0	0	1	0	0	0	0	0	0	0	0	0	0	0	0	0
130340	AP1S3	0	1	0	0	0	0	0	0	0	0	0	0	0	0	0	0	0	0	0
140560	A11	0	0	0	0	0	0	1	0	0	0	0	0	0	0	0	0	0	0	0
144420	A12	0	0	0	0	0	0	0	0	0	0	1	0	0	0	0	0	0	0	0
146660	A13	0	0	0	0	0	0	0	0	0	0	0	1	1	0	0	0	0	0	0
171560	A14	0	0	0	0	0	0	0	0	0	0	1	0	0	0	0	0	0	0	0
171570	A15	0	0	0	0	0	1	0	0	0	0	0	0	0	0	0	0	0	0	0
196880	A16	0	1	0	0	0	1	0	0	0	0	1	0	1	0	0	0	0	0	0
197260	A17	0	0	0	0	0	0	0	0	0	0	1	0	1	0	0	0	0	0	0
200320	A18	0	0	0	0	0	1	0	0	0	0	0	0	0	0	0	0	0	0	0
200320	A19	1	0	0	0	0	0	1	0	0	0	0	0	0	0	0	0	0	0	0
203070	A20	0	0	0	0	0	1	0	0	0	0	0	0	0	0	0	0	0	0	0
221610	A21	0	0	0	0	0	1	0	0	0	0	0	0	0	0	0	0	0	0	0
225690	A22	0	0	0	0	0	0	0	0	0	0	1	0	0	0	0	0	0	0	0
255190	A23	0	0	0	0	0	0	0	0	0	0	1	0	0	0	0	0	0	0	0
255630	A24	0	0	0	0	0	1	0	0	0	0	0	0	0	0	0	0	0	0	0
257200	A25	0	0	0	0	0	1	0	0	0	0	0	0	0	0	0	0	0	0	0
283750	A26	0	0	0	0	0	0	0	0	0	0	1	0	0	0	0	0	0	0	0
284220	A27	0	0	0	0	0	1	0	0	0	0	1	0	1	0	0	0	0	0	0
317770	A28	0	0	0	0	0	1	0	0	0	0	0	0	0	0	0	0	0	0	0
326340	ZAR1	0	0	0	0	0	1	0	0	0	0	0	0	0	0	0	0	0	0	0
340270	A29	0	0	0	0	0	0	0	0	0	0	1	0	0	0	0	0	0	0	0
343640	A30	0	0	0	0	0	0	0	0	0	0	1	0	1	0	0	0	0	0	0
347690	A31	0	0	0	0	1	1	0	0	0	0	0	0	0	0	0	0	0	0	0
347730	LRRTM1	0	0	0	0	0	1	0	0	0	0	0	0	0	0	0	0	0	0	0
360200	TMPRSS9	0	0	0	0	0	0	0	0	0	0	1	0	0	0	0	0	0	0	0
440740	A32	0	0	0	0	0	0	0	0	0	0	0	0	0	0	0	0	0	0	1
653360	A33	0	0	0	0	0	1	0	0	0	0	0	0	0	0	0	0	0	0	0
729230	FLJ78302	0	0	0	0	0	1	0	0	0	0	1	0	0	0	0	0	0	0	0
