# Supplementary material for: A Novel Biclustering Approach to Association Rule Mining for Predicting HIV-1–Human Protein Interactions
Source: PLoS One. 2012 Apr 23;7(4):e32289. doi: 10.1371/journal.pone.0032289 (PMC3335119; doi:10.1371/journal.pone.0032289)
Supplement: File S4 — Excel file containing intersection of the predicted interactions by the proposed method and that by Tastan et al. [11] . (XLS) [file pone.0032289.s004.xls]

## Sheet: common
HIV-1 protein	Human protein	Confidence score provided by proposed method	Interaction score provided in Tastan et. al.
capsid	ACTG1	0.7143	0.648
capsid	PRKCA	0.7778	1.451
capsid	MAPK1	0.7778	0.472
env_gp120	ACTA1	0.7467	1.356
env_gp120	ACTA2	0.7467	0.58
env_gp120	ACTB	0.78	0.603
env_gp120	ACTC1	0.7467	0.016
env_gp120	ACTG1	0.8333	1.069
env_gp120	AP2A2	0.7467	1.241
env_gp120	AP2B1	0.78	2.513
env_gp120	AP1G1	0.7467	0.737
env_gp120	BCL2L1	0.8889	0.831
env_gp120	CALM1	0.8333	4.111
env_gp120	CALM2	0.8333	1.786
env_gp120	CALM3	0.8333	2.287
env_gp120	CASP8	0.8333	0.831
env_gp120	CAV1	0.7467	1.22
env_gp120	CD247	0.78	0.413
env_gp120	AP2M1	0.78	0.558
env_gp120	AP1S1	0.7467	0.382
env_gp120	AP2S1	0.7467	1.751
env_gp120	CTNNA1	0.7467	0.678
env_gp120	ELA2	0.7467	0.356
env_gp120	HSPD1	0.7467	1.286
env_gp120	FURIN	0.8889	1.168
env_gp120	PAK1	0.78	0.841
env_gp120	SRC	0.78	0.394
env_gp120	AP1G2	0.7467	0.133
env_gp120	AP1M1	0.7467	0.086
env_gp120	M6PRBP1	0.7467	0.179
env_gp120	CREB3	0.7467	0.039
env_gp120	RABAC1	0.7467	0.764
env_gp160	ACTG1	0.7143	0.942
env_gp160	CASP3	0.8333	1.899
env_gp160	CCL3	0.8571	0.168
env_gp41	MAPK1	0.7778	2.237
Gag_Pr55	CD4	0.7143	0.669
Gag_Pr55	IFNG	0.8571	1.023
Gag_Pr55	MAPK1	0.7143	1.673
integrase	CD4	0.875	0.082
integrase	MAPK1	0.875	0.689
integrase	MAPK3	0.875	0.573
integrase	SAT1	0.875	0.651
nucleocapsid	CASP3	0.8571	0.333
nucleocapsid	IFNG	0.75	0.83
nucleocapsid	PRKCA	0.875	1.46
p6	IFNG	0.7	0.954
p6	PRKCA	0.7778	0.927
Rev	IFNG	0.7778	1.022
RT	CD4	0.7143	0.164
Tat	CALM1	0.8393	1.6
Tat	CALM2	0.8393	0.572
Tat	CASP1	0.863	1.041
Tat	CASP9	0.8889	0.466
Tat	CHUK	0.78	0.284
Tat	MAPK14	0.8889	0.65
Tat	FYN	0.8393	0.458
Tat	HCK	0.7273	0.051
Tat	IKBKB	0.78	0.058
Tat	LYN	0.78	1.449
Tat	NEDD4	0.7273	1.393
Tat	PPIA	0.8929	0.845
Tat	RAF1	0.78	0.418
Tat	TCEB1	0.7273	0.633
Tat	TOP1	0.88	0.435
Tat	TXN	0.78	0.141
Tat	VAV1	0.7917	1.834
Tat	VIM	0.7273	1.549
Tat	YWHAE	0.863	1.145
Tat	CUL5	0.7273	0.223
Tat	AP1M1	0.8393	0.033
vif	CASP3	0.75	0.483
vif	IFNG	0.7143	0.024
vif	TNPO1	0.7925	0.217
vif	RANBP5	0.7925	0.437
vif	PRKCA	0.7778	2.205
vpr	ACTB	0.875	0.139
vpr	PRKCA	0.7778	1.824
vpr	MAPK3	0.9	0.697
vpu	MAPK1	0.8571	1.2
